# Supplementary material for: DNA-based floristic survey of red algae (Rhodophyta) growing in the mesophotic coral ecosystems (MCEs) offshore of Tanegashima Island, northern Ryukyu Archipelago, Japan
Source: PLoS One. 2025 Mar 10;20(3):e0316067. doi: 10.1371/journal.pone.0316067 (PMC11893125; doi:10.1371/journal.pone.0316067)
Supplement: S1 File — Accession numbers in bold were determined for this study. (XLSX) [file pone.0316067.s001.xlsx]

## Sheet: S1 Table
S1 Table. Collection locations and details, and INSD (DDBJ/EMBL/GenBank) and BOLD accession numbers for material of Nemaliales used in the rbcL and cox1 sequence analyses. Accession numbers in bold were determined for this study.
Family	Species	Locality	Date	Collector	Voucher	References	rbcL	cox1	Note
Galaxauraceae	Actinotrichia coccinea Huisman, G.H.Boo & S.M.Boo	South side, Ashmore Reef (12°16.487’ S, 122°58.877’ E), Territory of Ashmore and Cartier lslands, Australia	2013-09-30	J.M. Huisman	PERTH 08781737 *Holotype	Huisman et al. (2018)	MG887874	MG887858
Galaxauraceae	Actinotrichia robusta Itono	Surin Islands, Phang Nga, Thailand	2012-04-06	K. Lewmanomont	CNU21495	Wiriyadamrikul et al. (2013)	KC609389	KC609377
Galaxauraceae	Dichotomaria apiculata (Kjellman) A. Kurihara & Masuda	Sungsan, Jeju Island, South Korea	2002-12-03	S.M. Boo	CNU032163	Wiriyadamrikul et al. (2014)	KF752501	KF752526
Galaxauraceae	Dichotomaria australis (Sonder) Huisman, J.T.Harper & G.W.Saunders	Mallacoota, VIC, Australia		H. Verbruggen & K. Dixon	HV06480	Verbruggen & Costa (unpublished)	MK125373
Galaxauraceae	Dichotomaria diesingiana (Zanardini) Huisman, J.T.Harper & G.W.Saunders	Sharks Bay, Port Alfred, Cape Province, South Africa	1993-07-09	M.H. Hommersand		Wang et al. (2005)	AY688026
Galaxauraceae	Dichotomaria elegans (Tak.Tanaka) S.Fontana, W.L.Wang & Sh.L.Liu	Xiao Gang Kau (21.904249 N, 120.847194 E), Kenting National Park, Taiwan *Type locality	2003-03-13	S.-L. Liu	HAST146272	Fontana et al. (2024)	PP003463	PP003682
Galaxauraceae	Dichotomaria elegans (Tak.Tanaka) S.Fontana, W.L.Wang & Sh.L.Liu	Ao Di (25.056334 N, 121.931136 E), New Taipei City, North East Taiwan	2002-07-30	S.-L. Liu	TUNG05373	Fontana et al. (2024)	PP003470	PP003697
Galaxauraceae	Dichotomaria elegans (Tak.Tanaka) S.Fontana, W.L.Wang & Sh.L.Liu	Dancalan (12.7681626 N, 124.1419752 E), Bulusan, Sorsogon, East Philippines	2023-05-12	C.V. Pangantihon	CP200	Fontana et al. (2024)	PP003478	PP003708
Galaxauraceae	Dichotomaria falcata (Kjellman) Kurihara & Masuda	Oura Bay, Shimoda, Shizuoka Pref., Japan	2009-07-31	K.M. Kim	CNU032192	Wiriyadamrikul et al. (2014)	KF752502	KF752527
Galaxauraceae	Dichotomaria hommersandii S.-L.Liu & Showe M.Lin	Three Sisters, Riet River, Port Alfred, Cape Province, South Africa	1993-07-20	M.H. Hommersand		Liu et al. (2013)	JX072968
Galaxauraceae	Dichotomaria huismanii C.W.Schneider, Popolizio & Spagnuolo	Hog Breaker (32°27'47.7"N, 64°49'48.9"W), north shore Bermuda Island, Bermuda	2012-09-20	T.R. Popolizio	BDA1492 *Holotype	Schneider et al. (2016)	KU321674	KU321661
Galaxauraceae	Dichotomaria intermedia (R.C.Y.Chou) Wiriyadamrikul, M.J.Wynne & S.M.Boo	Isabela Island, Galapagos Islands, Ecuador		W.R. Taylor	WR Taylor 1934-164	Wiriyadamrikul et al. (2014)	KF752506	KF752529
Galaxauraceae	Dichotomaria latifolia (Tak.Tanaka) S.Fontana, W.L.Wang & Sh.L.Liu	Dahsianglan, N.E. Taiwan	2003-01-25	S.-L. Liu & W.-L. Wang	HAST146273	Wang et al. (2005), Fontana et al. (2024)	AY688021	PP003717
Galaxauraceae	Dichotomaria latifolia (Tak.Tanaka) S.Fontana, W.L.Wang & Sh.L.Liu	Wushibi (23.228392 N, 121.417106 E), Taitung, Taiwan	2013-01-26	S.-L. Liu	TUNG14006	Fontana et al. (2024)		PP003715
Galaxauraceae	Dichotomaria latifolia (Tak.Tanaka) S.Fontana, W.L.Wang & Sh.L.Liu	Longdong (25.114083 N, 121.915326 E), New Taipei City, Taiwan	2003-04-30	S.-L. Liu	TUNG05409	Fontana et al. (2024)	PP003485	PP003716
Galaxauraceae	Dichotomaria latifolia (Tak.Tanaka) S.Fontana, W.L.Wang & Sh.L.Liu	Penghu Island (23.551171 N, 119.683218 E), Taiwan	2012-09-07	S.-L. Liu	TUNG11008	Fontana et al. (2024)	PP003486	PP003718
Galaxauraceae	Dichotomaria latifolia (Tak.Tanaka) S.Fontana, W.L.Wang & Sh.L.Liu	Offshore of Tanegashima Island (30.684 N, 130.849 E), Kagoshima Pref., Japan	2021-05-15	R. Terada	TNS AL-215728	This study	LC821133	LC820897
Galaxauraceae	Dichotomaria "marginata" Australia	No.16 Beach, Rye, VIC, Australia	2003-11-28	A. Kurihara & S. Shimada	SAP 101111	Kurihara & Huisman (2006)	AB258443
Galaxauraceae	Dichotomaria "marginata" Caribbean	Puerto Libertad (29.907052 N, 112.698733 W), Sonora, Gulf of California, Mexico	1996-07-29	J. Hughey	TUNGE0013	Wang et al. (2005), Fontana et al. (2024)	AY688022	PP003734
Galaxauraceae	Dichotomaria "marginata" Caribbean	Sand Bank Bay, St. Kitts, Lesser Antilles	1995-11-24	M.J. Wynne	Wynne10514	Wiriyadamrikul et al. (2014)	KF752521 (as Dichotomaria sp.2)	KF752542 (as Dichotomaria sp.2)
Galaxauraceae	Dichotomaria "marginata" Caribbean	Salt River Wall, north shore St. Croix, Virgin Island, Lesser Antilles	2013-11-21	T. Popolizio, C. Lane & E. Salomaki	TRP/CEL 13-29-2 [STX099]	Schneider et al. (2016)	KU321675 (as Dichotomaria sp. 1CRB)	KU321658 (as Dichotomaria sp. 1CRB)
Galaxauraceae	Dichotomaria "marginata" circumtropical	Camotes Island, Cebu, Philippines	2003-12-14	E.C. Yang	CNU032166	Wiriyadamrikul et al. (2014)	KF752511	KF752533
Galaxauraceae	Dichotomaria "marginata" circumtropical	Similan Islands, Phang Nga, Thailand	2010-04-05	J. Wiriyadamrikul	CNU032231	Wiriyadamrikul et al. (2014)	KF752512	KF752534
Galaxauraceae	Dichotomaria "marginata" circumtropical	HI, U.S.A.			ARS 01991	Sherwood et al. (2010)		HQ422611
Galaxauraceae	Dichotomaria "marginata" Hawai‘i	Isaac Hale Beach (19.4567 N, 154.841434 W), Hawai‘i, USA	2008-01-24		ARS 03329	Sherwood et al. (2010), Fontana et al. (2024)	PP003506	HQ422776
Galaxauraceae	Dichotomaria "marginata" Indian Ocean	Kinondo (4.401 S, 39.587 E), Kenya	2008-02-04	O. De Clerck	ODC1577	International Barcode of Life (iBOL)		HQ956995 (as Nemaliales sp.)
Galaxauraceae	Dichotomaria "marginata" Indian Ocean	Europa Island (22.400721, S 40.372726 E), Mozambique channel, France			MAD079	Fontana et al. (2024)	PP003509	PP003738
Galaxauraceae	Dichotomaria "marginata" Indian Ocean	Europa Island (22.400721 S, 40.372726 E), Mozambique channel, France	2011-11-07		EUR016	Fontana et al. (2024)		PP003736
Galaxauraceae	Dichotomaria "marginata" Indian Ocean	Europa Island (22.400721 S, 40.372726 E), Mozambique channel, France	2011-11-12		EUR310	Fontana et al. (2024)		PP003737
Galaxauraceae	Dichotomaria "marginata" Indian Ocean	Reunion Island, Indian Ocean, France	2007-10-06	M. Zubia	ARV422	Fontana et al. (2024)		PP003740
Galaxauraceae	Dichotomaria obtusata (J.Ellis & Solander) Lamarck	Itoman, Okinawa Island, Okinawa Pref., Japan	2002-12-15		SAP 095741	Kurihara et al. (2005)	AB117632
Galaxauraceae	Dichotomaria obtusata (J.Ellis & Solander) Lamarck	Tiaoshih, Kenting National Park, Taiwan	2002-06-15	C.S. Lin		Wang et al. (2005)	AY688024
Galaxauraceae	Dichotomaria obtusata (J.Ellis & Solander) Lamarck	Surin Islands, Phang Nga, Thailand	2012-04-08	J. Wiriyadamrikul	CNU021562	Wiriyadamrikul et al. (2014)	KF752514	KF752536
Galaxauraceae	Dichotomaria obtusata (J.Ellis & Solander) Lamarck	Barrow Island, WA, Australia	2013-11-17	J.M. Huisman	PERTH 08904227	Huisman et al. (unpublished)	MG887876	MG887861
Galaxauraceae	Dichotomaria obtusata (J.Ellis & Solander) Lamarck	Bahia, Brazil	2015-07-30		ALCB 125811	Santos et al. (2020)		MT472790
Galaxauraceae	Dichotomaria obtusata (J.Ellis & Solander) Lamarck	Lusong Island (11.981055 N, 120.013134 E), Calamian Islands, Philippines	2014-03-02	S.G.A. Draisma	SGAD1403035	Fontana et al. (2024)	PP003510	PP003741
Galaxauraceae	Dichotomaria obtusata var. major M.J.Wynne	Tucker’s Town Bay, Hamilton Island, Bermuda	1949-05-15	W.R. Taylor	WR Taylor 1949-288 *Holotype	Wiriyadamrikul et al. (2014)	KF752515	KF752537
Galaxauraceae	Dichotomaria obtusata var. major M.J.Wynne	Piton de la Fournaise, Reunion Island			ARV537	Zubia et al. (2018)	KY652735
Galaxauraceae	Dichotomaria papillata (Kjellman) A.Kurihara & Masuda	Reihoku, Amakusa, Kumamoto Pref., Japan	2002-06-18		SAP 095740	Kurihara et al. (2005)	AB117631
Galaxauraceae	Dichotomaria sibogae (Wever-van Bosse) Huisman, G.H.Boo & ShoweM.Lin	West side, Ashmore Reef, Territory of Ashmore and Cartier lslands, Australia	2013-10-01	J.M. Huisman	PERTH 08781559	Huisman et al. (unpublished)	MG887875	MG887859
Galaxauraceae	Dichotomaria sibogae (Wever-van Bosse) Huisman, G.H.Boo & ShoweM.Lin	Ternate Island (8.215518 S, 124.380798 E), Nusa Tenggara Timur, Indonesia	2013-04-04	S.G.A. Draisma	SGAD1304040	Fontana et al. (2024)	PP003511	PP003744
Galaxauraceae	Dichotomaria spathulata (Kjellman) A. Kurihara & Huisman					Kurihara & Huisman (2006)	AB258445
Galaxauraceae	Dichotomaria tenera (Kjellman) Huisman, J.T.Harper & G.W.Saunders	Rocky Bay, Kwazulu Natal, South Africa	2005-08-17	S.M. Boo	CNU032161	Wiriyadamrikul et al. (2014)	KF752519	KF752540
Galaxauraceae	Dichotomaria viridis G.N.Santos, E.M.S.Pestana, Cassano & J.M.C.Nunes	Bahia, Brazil	2015-09-27		ALCB 125818	Santos et al. (2020)	MT482451	MT472786	The rbcL sequence (MT482451) was excluded from the phylogenetic analyses to avoid loss of statistical power because it is less than 1200 bp (968 bp).
Galaxauraceae	Dichotomaria sp.1 CNU023023	Lombok, Indonesia	2012-06-06	S.M. Boo	CNU023023	Wiriyadamrikul et al. (2014)	KF752520	KF752541
Galaxauraceae	Dichotomaria sp.2 CNU032180	Pangil, Ilocos Norte, Philippines	2005-03-11	S.M. Boo	CNU032180	Wiriyadamrikul et al. (2014)	KF752523	KF752544
Galaxauraceae	Dichotomaria sp.3 CNU032175	Rocky Bay, Kwazulu Natal, South Africa	2005-08-17	S.M. Boo	CNU032175	Wiriyadamrikul et al. (2014)	KF752524	KF752545
Galaxauraceae	Dichotomaria sp.4 CNU021829	Libong, Trang, Thailand	2004-04-18	K. Lewmanomont	CNU021829	Wiriyadamrikul et al. (2014)	KF752525
Galaxauraceae	Dichotomaria sp. TNE	Offshore of Tanegashima Island (30.684 N, 130.849 E), Kagoshima Pref., Japan	2022-05-15	R. Terada	TNS AL-222169	This study		LC820898
Galaxauraceae	Galaxaura elongata J.Agardh	Rottnest Island, WA, Australia	2014-02-06	J.M. Huisman	6.2.14.2.9	Huisman et al. (unpublished)	MG887879	MG887867
Galaxauraceae	Galaxaura indica Huisman, G.H.Boo & S.M.Boo	North side, Ashmore Reef (12°11.3088’ S, 123°07.7322’ E), Territory of Ashmore and Cartier lslands, Australia	2013-09-29	J.M. Huisman	PERTH 08775524 *Holotype	Huisman et al. (2018)	MG887877	MG887864
Liagoraceae	Neoizziella asiatica ShoweM.Lin, S.Y.Yang & Huisman	Costa Rica				Costa et al. (2016)	LT622872
Liagoraceae	Neoizziella asiatica ShoweM.Lin, S.Y.Yang & Huisman	Near Mono Feliz, Punta Burica, Chiriqui, Panama	2011-01-09	C. Fernandez & N. Leon	WNC2012-s060	Freshwater et al. (2017)		KY656550
Liagoraceae	Otohimella japonica (Yamada) Mas. Suzuki, T. Segawa, H. Mori & Nozaki	Misaki, Kanagawa Pref., Japan	1927-05-01	Y. Yamada	SAP 88755	Suzuki et al. (2016)	LC066217	LC066521
Liagoraceae	Titanophycus validus (Harvey) Huisman, G.W.Saunders & A.R.Sherwood	Abrolhos Island, WA, Australia	1995-10-03	J.M. Huisman	GWS000149	Lam et al. (2016)	KT886259	KT886167
Scinaiaceae	Nothogenia chilensis (J.Agardh) Montagne	Horcón, Chile	1994-12-29	M.H. Hommersand	NCU 623383	Lindstrom et al. (2015)	KM084837
Scinaiaceae	Nothogenia chilensis (J.Agardh) Montagne	Pichilemu, Chile	2013-01-07	E. Macaya		Lindstrom et al. (2015)		KM084746
Scinaiaceae	Nothogenia erinacea (Turner) P.G.Parkinson	Clovelly, False Bay, Cape Pen.,Western Cape Prov., South Africa	2011-x-x	R.J. Anderson	BOL	Lindstrom et al. (2015)	KM084852
Scinaiaceae	Nothogenia fastigiata (Bory) P.G.Parkinson	Quemchi, Chiloé, Chile	1995-01-07	M.H. Hommersand	NCU 595266	Lindstrom et al. (2015)	KM084828	KM084743
Scinaiaceae	Nothogenia fragilis Montagne	Caleta Errázuriz, Chile	2013-05-27	E. Macaya	SGO 163664	Lindstrom et al. (2015)	KM084836
Scinaiaceae	Nothogenia lingula (Harvey) S.C.Lindstrom & Hughey	Bicheno, TAS, Australia	2002-11-25	G.W. Saunders	GWS001463	Scott et al. (2013), Lam et al. (2016)	KC134356	KT886164
Scinaiaceae	Nothogenia neilliae W.A.Nelson	Weller's Rock, Otago Harbour, New Zealand	2009-10-18	K. Neill, T. Farr, W. Nelson & J. Dalen	WELT A031138	Lindstrom et al. (2015)	KM084842	KM084732
Scinaiaceae	Nothogenia ovalis (Suhr) P.G.Parkinson	Olifantsbos, Cape Peninsula, South Africa	1993-07-14	M.H. Hommersand	NCU 595555	Lindstrom et al. (2015)	KM084853
Scinaiaceae	Nothogenia pseudosaccata (Levring) P.G.Parkinson	Lee Bay, Stewart Island, New Zealand	2011-11-27	W. Nelson	WELT A032884	Lindstrom et al. (2015)		KM084731
Scinaiaceae	Nothogenia pulvinata (Levring) P.G.Parkinson	Reotahi, Whangarei Harbour, North Island, New Zealand	2009-11-04	W. Nelson	WELT A031044	Lindstrom et al. (2015)	KM084847
Scinaiaceae	Nothogenia pulvinata (Levring) P.G.Parkinson	Bayly's Rd, Taranaki, North Island, New Zealand	2011-01-21	W. Nelson	WELT A032836	Lindstrom et al. (2015)		KM084730
Scinaiaceae	Nothogenia variolosa (Montagne) Montagne	Beeman Point, Campbell Island, New Zealand	2012-03-03	S. Wilcox	WELT A032840	Lindstrom et al. (2015)	KM084850
Scinaiaceae	Nothogenia sp.1 Tris	Harbour Wall (37.064 S, 12.313 W), Tristan da Cunha	2010-03-08	S. Scott	Tristan 2010 026	Saunders et al. (2019)	MK185821
Scinaiaceae	Scinaia capensis (Setchell) Huisman	W of Sea Hen Rock (37.434 S, 12.481 W), Nightingale Island, Tristan da Cunha	2010-03-22	S. Scott	Nightingale 2010 048	Saunders et al. (2019)	MK185759	MK202414
Scinaiaceae	Scinaia chinensis (C.K.Tseng) Huisman	Long Dong, New Taipei City, Taiwan	2003-01-25	S.-L. Liu	NTOU25012003-SC	Lin et al. (2015)	KP238505
Scinaiaceae	Scinaia complanata (Collins) Cotton	Formigues Island, Palamós, Spain	2010-08-29	C. Rodriguez-Prieto	HGI-A 9219	Lin et al. (2015)	KP238506
Scinaiaceae	Scinaia complanata (Collins) Cotton	Gurnet Rock, mouth of Castle Harbour, Bermuda	2012-03-13	T.R. Popolizio	TRP 12-40-7 (BDA0928)	Popolizio et al. (2015), Schneider et al. (2016)	KR005364	KU321656
Scinaiaceae	Scinaia complanata (Collins) Cotton	La Gabinière, Port-Cros, French Riviera, France		F. Rousseau & J.M. Utge	LLG2750	Le Gall & Saunders (2010)		HQ603248
Scinaiaceae	Scinaia confusa (Setchell) Huisman	Dixon Island, Bamfield, BC, Canada	2008-06-04	G.W. Saunders & B. Clarkston	GWS010706	Scott et al. (2013), Lam et al. (2016)	KC134333	KT886165
Scinaiaceae	Scinaia furcata Zablackis	HI, USA			ARS 03681	Sherwood et al. (2010)		HQ422967
Scinaiaceae	Scinaia furcellata (Turner) J.Agardh (as S. forcellata)	Gijon, Spain		L. Le Gall	LLG0400	Le Gall & Saunders (2010)		HQ603258
Scinaiaceae	Scinaia hormoides Setchell	WangLiTung (21.990683 N, 120.703917 E), Hengchun Township, Pingdong Co., Taiwan	2002-09-17	S.-M. Lin	WLT-TW-17xi2002-SH	Lin et al. (2015)	KP238507
Scinaiaceae	Scinaia hormoides Setchell	3 m depth, WangLiTung (21.990683 N, 120.703917 E), Hengchun Township, Pingdong Co., Taiwan	2012-03-18	M. Suzuki & I. Mine	TNS AL-182112	This study	LC821134	LC820899
Scinaiaceae	Scinaia hormoides Setchell	Offshore of Tanegashima Island (30.684 N, 130.849 E), Kagoshima Pref., Japan	2018-05-25	R. Terada & M. Suzuki	TNS AL-209756	This study	LC821135	LC820900
Scinaiaceae	Scinaia hormoides Setchell	HI, USA			ARS 03680	Sherwood et al. (2010)		HQ422966
Scinaiaceae	Scinaia interrupta (A.P.de Candolle) M.J.Wynne	Opening of Grappler Inlet (48°838’ N, 125°134’ W), Bamfield, BC, Canada	2010-06-03	G.W. Saunders & K. Dixon	GWS019633	Le Gall & Saunders (2010)		HQ544543
Scinaiaceae	Scinaia japonica Setchell	Katasehigashihama Beach (35.306338 N, 139.485798 E), Fujisawa City, Kanagawa Pref., Japan	2014-04-17	M. Suzuki	TNS AL-188615	This study	LC821136	LC820901
Scinaiaceae	Scinaia latifrons M. Howe	Tsurumi, Oita Pref., Japan	2001-12-17	S. Arai	SAP 10117	Kurihara & Huisman (2006)	AB258449
Scinaiaceae	Scinaia moniliformis J.Agardh	India	2018-01-23	P. Kundu	CUPVOUCHER-Scmo-2020-1	Kundu & Bast (unpublished)		MT946307
Scinaiaceae	Scinaia okamurae (Setchell) Huisman	Omaezaki, Shizuoka Pref., Japan	2001-04-26	M. Masuda	SAP 101118	Kurihara & Huisman (2006)	AB258450
Scinaiaceae	Scinaia pseudojaponica Yamada & Tak.Tanaka	Kenting National Park, Taiwan			KTR34A08	Wang et al. (unpublished)	MW275896		The rbcL sequence (MW275896) was excluded from the phylogenetic analyses to avoid loss of statistical power because it is less than 1200 bp (538 bp).
Scinaiaceae	Scinaia undulata (Montagne) Huisman	Chile				Costa et al. (2016)	LT622873
Scinaiaceae	Scinaia sp.	Zihuatanejo (17.623 N, 101.556 W) Mexico	2009-02-22	L. Tyberghein & H. Verbruggen		International Barcode of Life (iBOL)		GRHOD430-10
Scinaiaceae	Scinaia sp.	Thungwini (27.486 S, 32.712 E) South Africa	2003-11-07	O. De Clerck, T. Schils, H. Verbruggen & E. Demeulenaere	KZNb2286	International Barcode of Life (iBOL)		HQ956839 (as Ceramiales sp.)
Scinaiaceae	Scinaia sp.1 TNE (S. cf. latifrons)	Offshore of Tanegashima Island (30.684 N, 130.849 E), Kagoshima Pref., Japan	2018-05-25	R. Terada & M. Suzuki	TNS AL-209755	This study	LC821137	LC820902
Scinaiaceae	Scinaia sp.2 TNE	Offshore of Tanegashima Island (30.684 N, 130.849 E), Kagoshima Pref., Japan	2018-05-25	R. Terada & M. Suzuki	TNS AL-209760	This study	LC821138	LC820903
Scinaiaceae	Whidbeyella cartilaginea Setchell & N.L.Gardner	Bamfield, Scotts Bay, BC, Canada	2010-06-03	G.W. Saunders & K. Dixon	GWS019662	Lam et al. (2016)	KT886262	KT886170
References
Costa, J.F., Lin, S.-M., Macaya, E.C., Fernández-García, C. & Verbuggen, H. 2016. Chloroplast genomes as a tool to resolve red algal phylogenies: a case study in the Nemaliales. BMC Evolutionary Biology 16: 205.
Fontana, S., Wang, W.-L., Tseng, K.-Y., Draisma, S.G.A., Dumilag, R.V., Hu, Z.-M., Li, J.-J., Lai, P.-H., Mattio, L., Sherwood, A.R., Boo, S.M. & Liu S-L 2024. Seaweed diversification driven by Taiwan’s emergence and the Kuroshio Current: insights from the cryptic diversity and phylogeography of Dichotomaria (Galaxauraceae, Rhodophyta). Frontiers in Ecology and Evolution 12: 1346199.
Freshwater, D.W., Idol, J.N., Parham, S.L., Fernández-García, C., León, N., Gabrielson, P.W. & Wysor, B. 2017. Molecular assisted identification reveals hidden red algae diversity from the Burica Peninsula, Pacific Panama. Diversity 9: 1–38.
Huisman, J.M., Boo, G.H., Boo, S.M. & Lin, S.-M. 2018. Galaxauraceae. In: Algae of Australia. Marine benthic algae of north-western Australia. 2. Red algae. (Huisman, J.M. Eds), pp. 30–48. Canberra & Melbourne: ABRS & CSIRO Publishing.
Kurihara, A., Arai, S., Shimada, S. & Masuda, M. 2005. The conspecificity of Galaxaura apiculata and G. hystrix (Nemaliales, Rhodophyta) inferred from comparative morphology and rbcL and ITS1 sequences. European Journal of Phycology 40: 39–52.
Kurihara, A. & Huisman, J.M. 2006. The Dichotomaria marginata assemblage in Australia. In: Algae of Australia Nemaliales. (Huisman, J.M. Eds), pp. 120–122, 134–136. Canberra: Australian Biological Resources Study.
Lam, D.W., Verbruggen, H., Saunders, G.W. & Vis, M.L. 2016. Multigene phylogeny of the red algal subclass Nemaliophycidae. Molecular Phylogenetics and Evolution 94: 730–736.
Le Gall, L. & Saunders, G.W. 2010. Establishment of a DNA-barcode library for the Nemaliales (Rhodophyta) from Canada and France uncovers overlooked diversity in the species Nemalion helminthoides (Velley) Batters. Cryptogamie, Algologie 31: 403–421.
Lin, S.-M., Rodríguez-Prieto, C., Huisman, J.M., Guiry, M.D. Payri, C., Nelson, W.A. & Liu, S.-L. 2015. A phylogenetic re-appraisal of the family Liagoraceae sensu lato (Nemaliales, Rhodophyta) based on sequence analyses of two plastid genes and post-fertilization development. Journal of Phycology 51: 546–559.
Lindstrom, S.C., Gabrielson, P.W., Hughey, J.R., Macaya, E.C. & Nelson, W.A. 2015. Sequencing of historic and modern specimens reveals cryptic diversity in Nothogenia (Scinaiaceae, Rhodophyte). Phycologia 54: 97–108.
Liu, S.-L., Lin, S.M. & Wang, W.-L. 2013. Molecular phylogeny of the genus Dichotomaria (Galauxauraceae, Rhodophyta) from the Indo-Pacific region, including a new species D. hommersandii from South Africa. European Journal of Phycology 48: 221–234.
Popolizio, T.R., Schneider, C.W. & Lane, C.E. 2015. A molecular evaluation of the Liagoraceae sensu lato (Nemaliales, Rhodophyta) in Bermuda including Liagora nesophila sp. nov. and Yamadaella grassyi sp. nov. Journal of Phycology 51: 637–658.
Santos, C.N., Pestana, C.M.S., Santos, C.S., Casano, V. & Nunes, J.M.C. 2020. Diversity of Galaxauraceae (Nemaliales, Rhodophyta) in northeastern Brazil: new record and two new species, Dichotomaria viridis sp. nov. and Tricleocarpa laxa sp. nov. Phytotaxa 454: 73–103.
Saunders, G.W., Brooks, C.M. & Scott, S. 2019. Preliminary DNA barcode report on the marine red algae (Rhodophyta) from the British Overseas Territory of Tristan da Cunha. Cryptogamie Algologie 40: 105–117.
Schneider, C.W., Popolizio, T.R., Spagnuolo, D.S. & Lane, C.E. 2016. Notes on the marine algae of the Bermudas. 15. Dichotomaria huismanii (Galaxauraceae, Rhodophyta), a new species in the D. marginata complex from the western Atlantic. Botanica Marina 59: 13–29.
Scott, F.J., Saunders, G.W. & Kraft, G.T 2013. Entwisleia bella gen. et sp. nov., a novel marine 'batrachospermaceous' red alga from southeastern Tasmania representing a new family and order in the Nemaliophycidae. European Journal of Phycology 48: 398–410.
Sherwood, A.R., Kurihara, A., Conklin, K.Y., Sauvage, T. and Presting, G. 2010. The Hawaiian Rhodophyta biodiversity survey (2006-2010): a summary of pincipal findings. BMC Plant Biology 10: 258.
Suzuki, M., Segawa, T., Mori, H., Akiyoshi, A., Kurihara, A., Sakayama, H., Kitayama, T., Abe, T., Kogame, K., Kawai, H. and Nozaki, H. 2016. Next-generation sequencing of an 88-year-old specimen of the poorly known species Liagora japonica (Nemaliales, Rhodophyta) supports the recognition of Otohimella gen. nov. PLOS ONE 11: e0158944.
Wang, W.-L., Liu, S.-L. & Lin, S.-M. 2005. Systematics of the calcified genera of the Galaxauraceae (Nemaliales, Rhodophyta) with an emphasis on Taiwan species. Journal of Phycology 41: 685–703.
Wiriyadamrikul, J., Lewmanomont, K. & Boo, S.M. 2013. Molecular diversity and morphology of the genus Actinotrichia (Galaxauraceae, Rhodophyta) from the western Pacific, with a new record of A. robusta in the Andaman Sea. Algae 28: 53–62.
Wiriyadamrikul, J., Wynne, M.J. & Boo, S.M. 2014. Phylogenetic relationships of Dichotomaria (Nemaliales, Rhodophyta) with the proposal of Dichotomaria intermedia (R.C.Y. Chou) comb. nov. Botanica Marina 57: 27–40.
Zubia, M., De Clerck, O., Leliaert, F., Payri, C., Mattio, L., Vieira, C., Cambert, H., Quod, J.P., Loiseau, N., Golubic, S., Lin, S.-M., Liu, S.-L. & Pinault, M. 2018. Diversity and assemblage structure of tropical marine flora on lava flows of different ages. Aquatic Botany 144: 20–30.

## Sheet: S2 Table
S2 Table. Collection locations and details, and INSD (DDBJ/EMBL/GenBank) and BOLD accession numbers for material of Bonnemaisoniales used in the rbcL and cox1 sequence analyses. Accession numbers in bold were determined for this study.
Family	Species	Locality	Date	Collector	Voucher	References	rbcL	cox1	Note
Bonnemaisoniaceae	Asparagopsis armata Harvey	Spain	2006-05-12		BCN-Phyc 2778	Salvador Soler et al. (unpublished)	GQ337068
Bonnemaisoniaceae	Asparagopsis armata Harvey	Marlborough Sounds, New Zealand		R. D’Archino & M. Preuss	WELT A034404	Preuss et al. (2022)	MZ219247
Bonnemaisoniaceae	Asparagopsis armata Harvey	Salcombe, England, UK	2011-06-16		KU-d11009	Kurihara et al. (2016)		AB774223
Bonnemaisoniaceae	Asparagopsis taxiformis (Delile) Trevisan	Rottnest Island, WA, Australia	2011-02-26		KU-d9723	Kurihara et al. (2016)		AB774211
Bonnemaisoniaceae	Asparagopsis taxiformis (Delile) Trevisan	Phuket, Thailand	2011-07-20		KU-d11193	Kurihara et al. (2016)		AB774220
Bonnemaisoniaceae	Asparagopsis taxiformis (Delile) Trevisan	Tanoshiro Beach (34.583317 N, 135.023304 E), Iwaya, Awaji City, Hyogo Pref., Japan	2020-07-02	M. Suzuki	TNS AL-213785	This study	LC821139	LC820904
Bonnemaisoniaceae	Bonnemaisonia asparagoides (Woodward) C.Agardh	Norway (Hymenoclonium stage of B. asparagoides from culture sent by J. Rueness)				Fredericq et al. (unpublished)	AF212188
Bonnemaisoniaceae	Bonnemaisonia asparagoides (Woodward) C.Agardh	Spain	2006-05-23		BCN-Phyc 2777	Salvador Soler et al. (unpublished)	GQ337065
Bonnemaisoniaceae	Bonnemaisonia asparagoides (Woodward) C.Agardh	Kleppesjoen (60.1847 N, 5.1494 E), Norway	2016-06-09	G.W. Saunders & T. Bringloe	GWS040634	Bringloe et al. (2019)		MN184297
Bonnemaisoniaceae	Bonnemaisonia clavata Hamel	Spain	2006-05-16		BCN-Phyc 1660	Salvador Soler et al. (unpublished)	GQ337067
Bonnemaisoniaceae	Bonnemaisonia geniculata N.L.Gardner	Mouth of Elk River, Mendocino Co., CA, USA	2003-08-11	M.H. Hommersand	US-Bg5viii95	Rodríguez-Prieto et al. (2013)	KC174794
Bonnemaisoniaceae	Bonnemaisonia hamifera Hariot	Nojimaezaki (34.60816 N, 134.998 E), Awaji City, Hyogo Pref., Japan	2023-04-09	M. Suzuki	TNS AL-222239	This study	LC821140	LC820905
Bonnemaisoniaceae	Delisea flaccida (Suhr) Papenfuss	Shark's Cove, South Africa		M.H. Hommersand		Fredericq et al. (unpublished)	AF212187
Bonnemaisoniaceae	Delisea hypneoides Harvey	Reef west of Verona Sands boat launch (43.275 S, 147.126 E), In mouth of Huon River, TAS, Australia	2004-01-24	G.W. Saunders & R. Withall	GWS001961	Bárbara et al. (2013)	JX969778	HM915956
Bonnemaisoniaceae	Delisea japonica Okamura	Futaana (34.64203 N, 138.9156 E), Touji, Shimoda City, Shizuoka Pref., Japan	2017-05-28	M. Suzuki	TNS AL-209165	This study	LC821141	LC820906
Bonnemaisoniaceae	Delisea japonica Okamura	Offshore of Tanegashima Island (30.684 N, 130.849 E), Kagoshima Pref., Japan	2021-05-16	R. Terada	TNS AL-215738	This study	LC821142	LC820907
Bonnemaisoniaceae	Delisea pulchra (Greville) Montagne	Magang, Taiwan	1993-08-02	S. Fredericq		Fredericq et al. (1996)	U26812
Bonnemaisoniaceae	Delisea pulchra (Greville) Montagne	Punta Gutierrez, Paradise Bay, Antarctic Peninsula				Dubrasquet et al. (2018)	KY987602	KY559726	The rbcL sequence (KY987602) was excluded from the phylogenetic analyses to avoid loss of statistical power because it is less than 1200 bp (647 bp).
Bonnemaisoniaceae	Ptilonia magellanica (Montagne) J.Agardh	Pta. Dungeness, Magellanes, Chile	1994-02-18	S. Fredericq & M.E. Ramírez		Fredericq et al. (1996)	U21699
Naccariaceae	Naccaria wiggii (Turner) Endlicher ex J.Agardh	Caernavon, Sarn Badrig, Wales, UK	1998-08-17	C.A. Maggs	GWS000398	Saunders et al. (2016)	KU382052
Naccariaceae	Naccaria wiggii (Turner) Endlicher ex J.Agardh	UK			GWS001859	Verbruggen et al. (2010)		GQ497312
Naccariaceae	Reticulocaulis mucosissimus I.A.Abbott	Pupukea, Oahu Island, HI, USA	2002-05-14	J.M. Huisman	GWS001345	Bárbara et al. (2013)	JX969777
Naccariaceae	Reticulocaulis mucosissimus I.A.Abbott	HI, USA			ARS 00936	Sherwood et al. (2010)		HQ422735
Naccariaceae	Reticulocaulis sp. GWS002080	Middle Beach (31.55 S, 159.10 E), Lord Howe Island, NSW, Australia	2 Ferb 2004	G.W. Saunders	GWS002080	International Barcode of Life (iBOL)		HM915991
References
Bárbara, I., Gallardo, T., Cremades, J., Barreiro, R., Maneiro, I. & Saunders, G.W. 2013. Pseudopolyides furcellarioides gen. et sp. nov. (Gigartinales, Rhodophyta) an erect member of the Cruoriaceae based on morphological and molecular evidence. Phycologia 52: 191–203.
Bringloe, T.T., Sjøtun, K. & Saunders, G.W. 2019. A DNA barcode survey of marine macroalgae from Bergen (Norway), Marine Biology Research 15: 580–589.
Dubrasquet, H., Reyes, J., Sanchez, R.P., Valdivia, N. & Guillemin, M.-L. 2018. Molecular-Assisted Revision of Red Macroalgal Diversity and Distribution along the Western Antarctic Peninsula and South Shetland Islands. Cryptogamie Algologie 39: 409–429.
Fredericq, S., Hommersand, M.H. & Freshwater, D.W. 1996. The molecular systematics of some agar-and carrageenan-containing marine red algae based on rbcL sequence analysis. Hydrobiologia 326/327: 125–135.
Kurihara, A., Horiguchi, H., Hanyuda, T. & Kawai, H. 2016. Phylogeography of Asparagopsis taxiformis revisited: Combined mtDNA data provide novel insights into population structure in Japan. Phycological Research 64: 95–101.
Rodriguez-Prieto, C., Sartoni, G., Lin, S.-M. & Hommersand, M.H. 2013. Comparative morphology and systematics of Chondrymenia lobata from the Mediterranean Sea and a phylogeny of the Chondrymeniaceae fam. nov. (Rhodophyta) based on rbcL sequence analyses. European Journal of Phycology 48: 188–199.
Preuss, M., Nelson, W.A. & D'Archino, R. 2022. Cryptic diversity and phylogeographic patterns in the Asparagopsis armata species complex (Bonnemaisoniales, Rhodophyta) from New Zealand. Phycologia 61: 89–96.
Saunders, G.W., Filloramo, G., Dixon, K., Le Gall, L., Maggs, C.A. & Kraft, G.T. 2016. Multigene analyses resolve early diverging lineages in the Rhodymeniophycidae (Florideophyceae, Rhodphyta). Journal of Phycology 52: 505–522.
Sherwood, A.R., Kurihara, A., Conklin, K.Y., Sauvage, T. and Presting, G. 2010. The Hawaiian Rhodophyta biodiversity survey (2006-2010): a summary of pincipal findings. BMC Plant Biology 10: 258.
Verbruggen, H., Maggs, C.A., Saunders, G.W., Le Gall, L., Yoon, H.S. & De Clerck, O. 2010. Data mining approach identifies research priorities and data requirements for resolving the red algal tree of life. BMC Evolutionary Biology 10: 1–16.

## Sheet: S3 Table
S3 Table. Collection locations and details, and INSD (DDBJ/EMBL/GenBank) and BOLD accession numbers for material of Ceramiales used in the rbcL and cox1 sequence analyses. Accession numbers in bold were determined for this study.
Family	Species	Locality	Date	Collector	Voucher	References	rbcL	cox1	Note
Callithamniaceae	Aglaothamnion bipinnatum (P.Crouan & H.Crouan) Feldmann & G.Feldmann	Wembury Bay, Devon, England, UK	2003-07-28			Yang & Boo (unpublished)	EU195048	EU194954
Callithamniaceae	Aglaothamnion callophyllidicola (Yamada) S.M.Boo, I.K.Lee, Rueness & T.Yoshida	Jungdori, Wando, South Korea	2003-02-28			Yang & Boo (2006, unpublished)	DQ110891	EU194955
Callithamniaceae	Aglaothamnion halliae (Collins) Aponte, D.L.Ballantine & J.N.Norris	Wrightsville Beach, New Hanover Co., NC, USA	1996-05-06	D.W. Freshwater		Hommersand et al. (2005)	DQ022820
Callithamniaceae	Aglaothamnion halliae (Collins) Aponte, D.L.Ballantine & J.N.Norris	UTEX LB1411				Yang & Boo (unpublished)		EU194956
Callithamniaceae	Aglaothamnion hookeri (Dillwyn) Maggs & Hommersand	Castilo San Cristobal, Canary Islands, Spain	2004-04-23			Yang & Boo (unpublished)	EU195049	EU194957
Callithamniaceae	Aglaothamnion sepositum (Gunnerus) Maggs & Hommersand	Ona Isl, Mare og Romdal, Norway	2004-06-28			Yang & Boo (2006, unpublished)	DQ110893	EU194959
Callithamniaceae	Aglaothamnion tenuissimum (Bonnemaison) Feldmann-Mazoyer	Hakonsund (60.1762 N, 5.1113 E), Norway	2016-06-10	G.W. Saunders & T. Bringloe	GWS040780	Bringloe et al. (2019)	MN184538	MN184314
Callithamniaceae	Aristoptilon mooreanum (Lindauer) Hommersand & W.A.Nelson	Spirits Bay, Far North, New Zealand	2003-08-26	W.A. Nelson		Hommersand et al. (2005)	DQ022816
Callithamniaceae	Aristothamnion ramelliferum Baardseth	Pools (37.065 S, 12.317 W), West of Harbour, Tristan da Cunha	2010-03-31	S. Scott	Tristan 2010 065	Saunders et al. (2019)		MK202392
Callithamniaceae	Callithamnion acutum Kylin	Sitka, AK, USA	2005-06-21	A.L. Carlile	AC168	Carlile & Waaland (unpublished)	FJ415860
Callithamniaceae	Callithamnion baileyi Harvey	UTEX LB2306 (Shark River Inlet, Belmar, NJ, USA)				Yang & Boo (unpublished)	EU195050	EU194960
Callithamniaceae	Callithamnion biseriatum Kylin	San Juan Island, WA, USA	2007-08-05	A.L. Carlile	AC313	Carlile & Waaland (unpublished)	FJ415858
Callithamniaceae	Callithamnion collabens (Rudolphi) L.M.McIvor & Maggs	Yzerfontein, western Cape Province, South Africa	2001-01-25	M.H. Hommersand & O. De Clerck		Hommersand et al. (2005)	DQ022818
Callithamniaceae	Callithamnion collabens (Rudolphi) L.M.McIvor & Maggs	Seapoint, Cape Town, South Africa	2004-02-05			Yang & Boo (unpublished)		EU194961
Callithamniaceae	Callithamnion consanguineum Harvey	Breaker Bay, Wellington, New Zealand	2002-09-11		C309	Yang & Boo (unpublished)	DQ787565	EU194962
Callithamniaceae	Callithamnion corymbosum (Smith) Lyngbye	UTEX LB1950				Yang & Boo (2006, unpublished)	DQ110896	EU194963
Callithamniaceae	Callithamnion pikeanum Harvey	Lone Ranch Beach, Josephine Co., OR, USA	1999-05-18	M.H. Hommersand		Hommersand et al. (2005)	DQ022819
Callithamniaceae	Callithamnion pikeanum Harvey	Strawberry Hill, OR, USA	1998-07-11		C4	Yang & Boo (unpublished)		EU194965
Callithamniaceae	Callithamnion rupicola C.L.Anderson	Pigeon Point Lighthouse (37.183 N, 122.389 W), CA, USA	2010-05-15	B. Clarkston & K. Hind	GWS021284	Saunders (2014)		KM254657
Callithamniaceae	Callithamnion tetricum (Dillwyn) S.F.Gray	Wembury Bay, Devon, England, UK			C781	Yang & Boo (2006)	DQ110898
Callithamniaceae	Callithamnion tetricum (Dillwyn) S.F.Gray	Wembury Bay, Devon, England, UK	2003-07-28		A114	Yang & Boo (unpublished)		EU194969
Callithamniaceae	Carpothamnion gunnianum (Harvey) Kützing	Carnac Island, WA, Australia	2001-12-12	J.M. Huisman & T. Schills		Hommersand et al. (2005)	DQ022821
Callithamniaceae	Crouania attenuata (C.Agardh) J.Agardh	San Pedro, A Coruña, Spain	2017-01-17	P. Díaz-Tapia	PD2952	Díaz-Tapia et al. (2019)	MK814632
Callithamniaceae	Crouania elisiae C.W.Schneider	Content Key, Florida Keys, FL, USA	1997-03-12	M.H. Hommersand		Hommersand et al. (2005)	DQ022812
Callithamniaceae	Crouania minutissima Yamada	HI, USA			ARS 03338	Sherwood et al. (2010)		HQ422806
Callithamniaceae	Crouania mucosa Wollaston	Wynyard (40.986 S, 145.77 E), Sanctuary Reef, TAS, Australia	2010-01-28	G.W. Saunders & K.R. Dixon	GWS016348	Saunders (unpublished)	KY682903
Callithamniaceae	Crouania sp. ARS 02541	HI, USA			ARS 02541	Sherwood et al. (2010)		HQ423093
Callithamniaceae	Crouania sp. ARS 02927	HI, USA			ARS 02927	Sherwood et al. (2010)		HQ422849
Callithamniaceae	Diapse ptilota (Hooker f. & Harvey) Kylin	Warrnambool, VIC, Australia	1995-07-13	M.H. Hommersand & G.T. Kraft		Hommersand et al. (2005)	DQ022815
Callithamniaceae	Euptilocladia magruderi I.A.Abbott & R.E.Norris	HI, USA			ARS 02744	Sherwood et al. (2010)		HQ422600
Callithamniaceae	Euptilota articulata (J. Agardh) F. Schmitz	Warrnambool, VIC, Australia	1995-11-12	M.H. Hommersand & F.C. Hommersand		Hommersand et al. (2005)	DQ022826
Callithamniaceae	Euptilota fergusonii Cotton	2 mile reef, Sodwana Bay, KwaZulu-Natal, South Africa	2001-10-02	O. De Clerck		Hommersand et al. (2005)	DQ022828
Callithamniaceae	Euptilota formosissima (Montagne) Kützing	Mataikona, Wairarapa, North Island, New Zealand	1994-04-25	W.A. Nelson		Hommersand et al. (2005)	DQ022827
Callithamniaceae	Euptilota mollis (Wollaston) De Clerck	Southern Pinnacle, Protea Banks, Kwazulu-Natal, South Africa	2001-02-04	O. De Clerck		Hommersand et al. (2005)	DQ022829
Callithamniaceae	Euptilota sp. JP	Offshore of Tanegashima Island (30.684 N, 130.849 E), Kagoshima Pref., Japan	2017-07-21	R. Terada	TNS AL-209879	This study	LC821143	LC820908
Callithamniaceae	Euptilota sp. JP	10 m depth, Kanemizaki (27.8919 N, 128.9736 E), Tokunoshima Town, Oshima Co., Kagoshima Pref., Japan	2008-06-20	R. Terada	MAS-00343	This study	LC821144	LC820909	The rbcL sequence (LC821144) is identical with LC821143. The cox1 sequence (LC820909) is identical with LC820908.
Callithamniaceae	Falklandiella harveyi (Hooker f.) Kylin	Rookery Bay, Stanley, East Falkland Island	1997-12-31	M.H. Hommersand		Hommersand et al. (2005)	DQ022813
Callithamniaceae	Gaillona rosea (Roth) Athanasiadis	UTEX LB2292 (Norway)				Yang & Boo (2006, unpublished)	DQ110894	EU194958
Callithamniaceae	Georgiella confluens (Reinsch) Kylin	Bahía Collins, King George Island, Antarctic Peninsula	1994-02-10	S. Fredericq		Hommersand et al. (2005)	DQ022814
Callithamniaceae	Georgiella confluens (Reinsch) Kylin	Bajo Carmen, Greenwich Island, South Shetland Islands				Guillemin et al. (2018)		KY559727
Callithamniaceae	Gulsonia nodulosa (Ercegovic) Feldmann & G.Feldmann	Sa Tuna, Begur, Spain	2012-05-24	C. Rodríguez-Prieto	HGI-A 13072	Rodríguez-Prieto et al. (2013)	KC415031
Callithamniaceae	Heteroptilon pappeanum (Kützing) Hommersand	Kommetjie, Cape Peninsula, South Africa	2001-01-24	O. De Clerck		Hommersand et al. (2005)	DQ022817
Callithamniaceae	Ptilocladia pulchra Sonder	Queenscliff, VIC, Australia	1995-09-07	M.H. Hommersand & F.C. Hommersand		Hommersand et al. (2005)	DQ022811
Callithamniaceae	Sciurothamnion stegengae De Clerck & Kraft	9 Mile Reef, Sodwana Bay, Kwazulu-Natal, South Africa	2001-02-12	O. De Clerck		Hommersand et al. (2005)	DQ022824
Callithamniaceae	Sciurothamnion sp.	Hungtou, Orchid Island, Taiwan	2002-04-28	S.-M. Lin		Hommersand et al. (2005)	DQ022825
Callithamniaceae	Seirospora interrupta (Smith) F.Schmitz	Stora Lauvoyna (60.4425 N, 5.0646 E), Norway	2016-06-11	G.W. Saunders & T. Bringloe	GWS040845	Bringloe et al. (2019)	MN184570	MN184523
Callithamniaceae	Seirospora viridis Aponte & D.L.Ballantine	La Parguera, Puerto Rico		D.L. Ballantine		Hommersand et al. (2005)	DQ022822
Callithamniaceae	Spyridia americana Durant	Siasconet Beach (41.261 N, 60.962 W), Nantucket Island, MA, USA	2007-10-06	C.W. Schneider	EC078	Schneider et al. (2021)	MW770750	MW770747
Callithamniaceae	Spyridia cupressina Kützing	Port Edward, Kwazulu-Natal, South Africa	2001-06-02	S. Fredericq	328	Won et al. (2021)	KU756114
Callithamniaceae	Spyridia elongata Okamura	Katasehigashihama Beach (35.306338 N, 139.485798 E), Fujisawa City, Kanagawa Pref., Japan	2014-04-17	M. Suzuki	TNS AL-188589	This study	LC821145	LC820910
Callithamniaceae	Spyridia fusiformis Børgesen	India	2018-10-01	P. Kundu	CUPVOUCHER-Spfu-2020-1	Kundu & Bast (unpublished)		MT975958
Ceramiaceae	Acrothamnion preissii (Sonder) E.M.Wollaston	Jeongdori, Wando, South Korea	2006-05-14		AC225	Carlile & Waaland (unpublished)	GQ252539
Ceramiaceae	Antithamnion hanovioides (Sonder) De Toni	Pennington Bay, Kangaroo Island, SA, Australia	1995-11-07	M.H. Hommersand		Cho et al. (2005)	AY591927
Ceramiaceae	Antithamnion nipponicum Yamada & Inagaki	Aragami (39.41055 N, 141.9809 E), Funakoshi, Yamada Town, Shimohei Co., Iwate Pref., Japan	2014-08-29	M. Suzuki	TNS AL-195928	This study	LC821146	LC820911
Ceramiaceae	Antithamnion pectinatum (Montagne) Brauner	Lee Bay, Stewart Island, New Zealand	2004-10-03	W.A. Nelson		Cho et al. (2005)	DQ023481
Ceramiaceae	Antithamnionella pacifica (Harvey) E.M.Wollaston	Rialto Beach, WA, USA	2007-06-17	A.L. Carlile	AC284	Carlile & Waaland (unpublished)	FJ415861
Ceramiaceae	Antithamnionella spirographidis (Schiffner) E.M. Wollaston	Tokawa Fishing Port (35.69793 N, 140.84878 E), Tokawa Town, Choshi City, Chiba Pref., Japan	2014-02-20	M. Suzuki	TNS AL-195930	This study	LC821147	LC820912
Ceramiaceae	Antithamnionella ternifolia (Hooker f. & Harvey) Lyle	Williamstown, SA, Australia	2002-03-28	J.A. West		Cho et al. (2005)	AY591926
Ceramiaceae	Campylaephora borealis (Nakamura) K.S.Seo, T.O.Cho, & S.M.Boo	Sinnam, Kangwon, South Korea	1999-07-06	T.O. Cho	TC123	Cho et al. (2008b)	EF613499
Ceramiaceae	Campylaephora boydenii (E.Gepp) Barros-Barreto & Maggs	Hoidong, Jindo, South Korea			C116	Yang et al. (2008)	AY770656
Ceramiaceae	Campylaephora californica (Farlow) T.O.Cho	Pigeon Point, San Mateo Co., CA, USA	1992-12-21	M.H. Hommersand	TC395	Cho et al. (2008b)	EF613500
Ceramiaceae	Campylaephora californica (Farlow) T.O.Cho	Pigeon Point Lighthouse (37.183 N, 122.389 W), CA, USA	2010-05-15	B. Clarkston & K. Hind	GWS021269	Saunderes (2014)		KM254681
Ceramiaceae	Campylaephora crassa (Okamura) Y. Nakamura	Tokawa (35.69485 N, 140.85898 E), Tokawa Town, Choshi City, Chiba Pref., Japan	2010-04-04	M. Suzuki	MAS-00354	This study	LC821148
Ceramiaceae	Campylaephora gardneri (Kylin) Barros-Barreto & Maggs	San Juan Island, WA, USA	2006-08-02		AC247	Carlile & Waaland (unpublished)	GQ252455
Ceramiaceae	Campylaephora hypnaeoides J. Agardh	Higashikowashimizu (38.00728 N, 138.54583 E), Sado City, Niigata Pref., Japan	2017-04-25	M. Suzuki	TNS AL-209272	This study	LC821149	LC820913
Ceramiaceae	Campylaephora kondoi (Yendo) Barros-Barreto & Maggs	Tokawa (35.69485 N, 140.85898 E), Tokawa Town, Choshi City, Chiba Pref., Japan	2010-04-04	M. Suzuki	MAS-00367	This study	LC821150	LC820914
Ceramiaceae	Campylaephora kondoi (Yendo) Barros-Barreto & Maggs	Anpori, Yeosu, South Korea	2006-05-16		AC230	Carlile & Waaland (unpublished)	GQ252460
Ceramiaceae	Campylaephora sungminbooi (Hughey & G.H.Boo) Barros-Barreto & Maggs	Sausalito, CA, USA	2014-11-11	J.R. Hughey	UC2050592	Hughey & Boo (2016)	KR025491	KU145005
Ceramiaceae	Campylaephora sp.1	Yaquina Bay, OR, USA	1998-07-13	T.O. Cho & G.I. Hansen		Cho et al. (2005)	AY591931 (as Ceramium californicum)
Ceramiaceae	Campylaephora sp.2 AC177	Sitka, AK, USA	2005-06-22		AC177	Carlile & Waaland (unpublished)	GQ252452 (as C. cimbricum)
Ceramiaceae	Carpoblepharis flaccida (J.V.Lamouroux) Kützing	Kommetjie, Cape Peninsula, South Africa	1999-02-09	O. De Clerck		Cho et al. (2008a)	AY945764
Ceramiaceae	Carpoblepharis flaccida (J.V.Lamouroux) Kützing	Hout Bay Harbour, Cape Town, Western Cape, South Africa	2015-04-08	T.O. Cho	CUK14372	Bustamante et al. (2019)		MH251749
Ceramiaceae	Carpoblepharis minima E.S.Barton	Grossbuchte, Luderitz, Namibia	1993-07-09	M.H. Hommersand	TC408	Cho et al. (2008b)	EF613508
Ceramiaceae	Centroceras clavulatum (C.Agardh) Montagne	Pescadero, San Mateo Co., CA, USA	2003-07-03	T.O. Cho & B.Y. Won	LAF-3-vii-03-1-1 [TC825]	Won et al. (2009)	DQ374324
Ceramiaceae	Centroceras clavulatum (C.Agardh) Montagne	Punta La Cruz, Ancon, Lima, Peru	2003-08-30	N. Arakaki	LAF-30-viii-03-1-1 [B9]	Won et al. (2009)	DQ374331
Ceramiaceae	Centroceras clavulatum (C.Agardh) Montagne	Pigeon Point Lighthouse (37.183 N, 122.389 W), CA, USA	2010-05-15	B. Clarkston & K. Hind	GWS021277	Saunderes (2014)		KM254257
Ceramiaceae	Centroceras gasparrinii Kützing	St. George's Harbour, St. George's, Bermuda	2010-08-23	C.W. Schneider & C.E. Lane	CWS/CEL 10-23-2 [BDA 0356]	Schneider et al. (2015)	KP222805	KP222745
Ceramiaceae	Centroceras gasparrinii Kützing	Kobosui (35.69522 N, 140.85955 E), Tokawa Town, Choshi City, Chiba Pref., Japan	2011-08-16	M. Suzuki	TNS AL-182127	This study	LC821151
Ceramiaceae	Centroceras gasparrinii Kützing	Nakitsurugasaki (35.29738 N, 139.48032 E), Enoshima, Fujisawa City, Kanagawa Pref., Japan	2005-02-06	T. Yokosawa	TNS AL-164176	This study		LC820915
Ceramiaceae	Centroceras hyalacanthum Kützing	Cove east of Spanish Pt., Bermuda Island, Bermuda	2012-01-18	C.W. Schneider, C.E. Lane & T.R. Popolizio	CWS/CEL/TRP 12-10-13 [BDA 0590]	Schneider et al. (2015)	KP222803	KP222789
Ceramiaceae	Centroceras illaqueans C.W.Schneider, Cianciola & Popolizio	Capt. Williams' Bay, Bermuda Island, Bermuda	2009-03-15	C.W. Schneider & C.E. Lane	CWS/CEL 09-2-9 [BDA 09-2-9] *Holotype	Schneider et al. (2015)	KP222802	KP222781
Ceramiaceae	Centroceras micracanthum Kützing	Galeta (STRI), Caribbean Panama	1999-10-01	B. Wysor	LAF-1-x-99-1-1	Won et al. (2009)	DQ374336
Ceramiaceae	Centroceras micracanthum Kützing	Cove east of Spanish Pt., Bermuda Island, Bermuda	2012-01-18	C.W. Schneider	CWS 12-10-9 [BDA 0584]	Schneider et al. (2015)	KP222804	KP222770
Ceramiaceae	Ceramieae sp.1 Tris	Southwest Point (37.433 S, 12.489 W), Nightingale Island, Tristan da Cunha	2010-03-22	S. Scott	Nightingale 2010 040	Saunders et al. (2019)	MK185813 (as Microcladia alternata)	MK202416 (as Microcladia alternata)
Ceramiaceae	Ceramieae sp.3 MBBB 83	Pontal de Maracaípe, Ipojuca, Pernambuco, Brazil	2005-01-28	M.T. Fujii	RB420066 [MBBB 83]	Barros-Barreto et al. (2006, 2023)	DQ458953 (as Ceramium nitens)	MW354762 (as Corallophila sp.)
Ceramiaceae	Ceramieae sp.4 MBBB 156	Laje de Santos, São Paulo, Brazil	2005-11-05	M.B. Barros-Barreto	RB420038 [MBBB 156]	Barros-Barreto et al. (2023)	MW366513	MW354766
Ceramiaceae	"Ceramium" aduncum Y. Nakamura	Tokawa (35.69485 N, 140.85898 E), Tokawa Town, Choshi City, Chiba Pref., Japan	2017-05-12	M. Suzuki	TNS AL-209391	This study	LC821152	LC820916
Ceramiaceae	Ceramium botryocarpum A.W.Griffiths ex Harvey	Annalong, Co. Down, Northern Ireland, UK	Nov. 1993	C.A. Maggs	CAM 275	Maggs et al. (2002)	AF439288
Ceramiaceae	Ceramium botryocarpum A.W.Griffiths ex Harvey	Annalong, Co. Down, Northern Ireland, UK	2003-01-25	C.A. Maggs	CAM 1081	Barros-Barreto et al. (2023)		MW354764
Ceramiaceae	Ceramium ciliatum (J.Ellis) Ducluzeau	Finavarra, Co. Clare, Ireland	1905-06-25	L. McIvor	GALW	Wolf et al. (2011)	FR871397
Ceramiaceae	Ceramium ciliatum (J.Ellis) Ducluzeau	Zumaia, Guipúzcoa, Spain	2011-03-18	P. Díaz-Tapia & I. Bárbara	SANT-Algae 25151	Díaz-Tapia & Bárbara (2014)		KJ179928
Ceramiaceae	Ceramium cimbricum H.E.Petersen	Egerslev Røn, Limfjorden, Denmark	1920-07-27	H.E. Petersen	C 8843 *Lectotype	Hughey & Boo (2016)	KU925350
Ceramiaceae	Ceramium derbesii Solier ex Kützing	Alberoni breakwater, Venice lagoon, Italy	Jun. 2010	M.A. Wolf & K. Sciuto	#4 (HA 3150-1	Wolf et al. (2011)	FR775778
Ceramiaceae	Ceramium diaphanum (Lightfoot) Roth	Wynne Plaza Park (34.2084 N, 77.7969 W), Onslow Bay, NC, USA	2013-02-18	D.W. Freshwater	NCweed1228	Parham et al. (unpublished)	KF367765
Ceramiaceae	Ceramium diaphanum (Lightfoot) Roth	Wynne Plaza Park (34.2084 N, 77.7969 W), Onslow Bay, NC, USA	2013-03-18	D.W. Freshwater	NCweed1220	Parham et al. (unpublished)		KF367751
Ceramiaceae	"Ceramium" nakamurae E.Y.Dawson	Offshore of Tanegashima Island (30.684 N, 130.849 E), Kagoshima Pref., Japan	2017-07-20	R. Terada	TNS AL-220685	This study	LC821154
Ceramiaceae	Ceramium nudiusculum (Kützing) Rabenhorst	Alberoni breakwater, Venice lagoon, Italy		M.A. Wolf & K. Sciuto		Wolf et al. (2011)	FR775780
Ceramiaceae	Ceramium pallidum (Kützing) Maggs & Hommersand	Ormhilleren (site 1) (60.4977 N, 4.9123 E), Norway	2016-06-05	G.W. Saunders & T. Bringloe	GWS039884	Bringloe et al. (2019)	MN184533	MN184264
Ceramiaceae	Ceramium secundatum Lyngbye	Roscoff, Bretagne, France			C197	Yang & Boo (2006)	DQ110904
Ceramiaceae	Ceramium secundatum Lyngbye	Off Tom`s Beach (37.31 S, 12.65 W), Tristan da Cunha	2007-11-29	S. Scott	IN07.R036	Saunders et al. (2019)	MK185826
Ceramiaceae	Ceramium secundatum Lyngbye	Pools (37.065 S, 12.317 W), West of Harbour, Tristan da Cunha	2010-03-31	S. Scott	Tristan 2010 068	Saunders et al. (2019)		MK202359
Ceramiaceae	Ceramium shuttleworthianum (Kützing) Rabenhorst	Hellesoy (60.6627 N, 4.7875 E), Norway	2016-06-05	G.W. Saunders & T. Bringloe	GWS039860	Bringloe et al. (2019)	MN184563	MN184486
Ceramiaceae	Ceramium virgatum Roth	Right side (42.685 N, 70.641 W), Gloucester, Folly Cove, MA, USA	2010-04-13	B. Clarkston, A. Savoie	GWS014784	Bruce & Saunders (2015)	KT250272	KT250206
Ceramiaceae	"Ceramium" sp. AC198	Kihei, Maui Island, HI, USA	2006-04-07		AC198	Carlile & Waaland (unpublished)	GQ252465
Ceramiaceae	“Ceramium” sp.1 JFC-2019	Mallacoota, VIC, Australia		H. Verbruggen & K. Dixon	HV06154	Verbruggen & Costa (unpublished)	MK125364
Ceramiaceae	“Ceramium” sp.2 JFC-2019	Mallacoota, VIC, Australia		H. Verbruggen & K. Dixon	HV06230	Verbruggen & Costa (unpublished)	MK125339
Ceramiaceae	Ceramium sp.1 Norway	Hakonsund (60.1762 N, 5.1113 E), Norway	2016-06-10	G.W. Saunders & T. Bringloe	GWS040811	Bringloe et al. (2019)	MN184529	MN184247
Ceramiaceae	Ceramothamnion brasiliensis (A.B.Joly) M.J.Wynne & C.W.Schneider	Boa Viagem, Recife, Pernambuco, Brazil	2001-12-15	J. Torres & L. Gestinari	RB420020 [MBBB 41]	Barros-Barreto et al. (2006, 2023)	DQ458922	MW354760
Ceramiaceae	Ceramothamnion codicola (J.Agardh) M.J.Wynne & C.W.Schneider	Monterey, CA, USA	2006-09-05		AC268	Carlile & Waaland (unpublished)	GQ179794
Ceramiaceae	Ceramothamnion coulteri (Harvey) M.J.Wynne & C.W.Schneider	San Juan Island, WA, USA	2006-08-18		AC263	Carlile & Waaland (unpublished)	GQ252482
Ceramiaceae	Ceramothamnion coulteri (Harvey) M.J.Wynne & C.W.Schneider	Jade Cove (35.913 N, 121.47 W), CA, USA	2010-05-18	B. Clarkston & K. Hind	GWS021766	Saunderes (2014)		KM254307
Ceramiaceae	Ceramothamnion dumosertum (R.E.Norris & I.A.Abbott) M.J.Wynne & C.W.Schneider	Kihei, Maui Island, HI, USA	2006-04-05		AC191	Carlile & Waaland (unpublished)	GQ252454
Ceramiaceae	Ceramothamnion dumosertum (R.E.Norris & I.A.Abbott) M.J.Wynne & C.W.Schneider	HI, USA			ARS 00847	Sherwood et al. (2010)		HQ422603
Ceramiaceae	Ceramothamnion fujianum (Barros-Barreto & Maggs) M.J.Wynne & C.W.Schneider	Itacuruça, Cananéia, São Paulo, Brazil	2003-06-16	M.T. Fujii	RB420061 [MBBB 22]	Barros-Barreto et al. (2006, 2023)	DQ458949	MW354758
Ceramiaceae	Ceramothamnion horridulum (P.C.Silva) M.J.Wynne & C.W.Schneider	San Juan De La Costa, Baja California, Mexico	2000-06-15	T.O. Cho & R. Riosmena-Rodrigues	CNUK 004833	Cho et al. (2003a)	AF521796
Ceramiaceae	Ceramothamnion interruptum (Barros-Barreto & Maggs) M.J.Wynne & C.W.Schneider	Crystal Cove State Park, CA, USA	1999-12-05	T.O. Cho & S. Murray		Cho et al. (2003b)	AY155524
Ceramiaceae	Ceramothamnion japonicum (Okamura) M.J.Wynne & C.W.Schneider	Uranohama Beach (39.44146 N, 141.9815 E), Funakoshi, Yamada Town, Shimohei Co., Iwate Pref., Japan	2010-07-24	M. Suzuki	TNS AL-179728	This study	LC821153	LC820917
Ceramiaceae	Ceramothamnion julieae (A.Millar & P.G.Richards) M.J.Wynne & C.W.Schneider	South Africa: culture	x, x, 2000	W. Stirk	SA22	Barros-Barreto et al. (2023)	MW366506		The rbcL sequence (MW366506) was excluded from the phylogenetic analyses to avoid loss of statistical power because it is less than 1200 bp (1124 bp).
Ceramiaceae	Ceramothamnion pacificum (Collins) M.J.Wynne & C.W.Schneider	Cape Alava, Clallam Co., WA, USA	2007-06-18		AC286	Carlile & Waaland (unpublished)	GQ179817
Ceramiaceae	Ceramothamnion pacificum (Collins) M.J.Wynne & C.W.Schneider	Stillwater Cove (36.567 N, 121.943 W), Pebble Beach, CA, USA	2010-05-20	B. Clarkston, K. Hind & S. Toews	GWS022087	International Barcode of Life (iBOL)		HQ544190
Ceramiaceae	Ceramothamnion riosmenae (B.Y.Won & T.O.Cho) M.J.Wynne & C.W.Schneider	1 m subtidal zone in Estero Santo Domingo, López Nateos, Bahía Magdalena, Baja California, Mexico	2000-06-01	T. O. Cho & R. Riosmena-Rodriguez	CUK245 *Holotype	Won & Cho (2011)	JN712693
Ceramiaceae	Ceramothamnion sinicola (Setchell & N.L.Gardner) M.J.Wynne & C.W.Schneider	Monterey, CA, USA	2007-07-01		AC292	Carlile & Waaland (unpublished)	GQ252463
Ceramiaceae	Ceramothamnion vagans (P.C.Silva) M.J.Wynne & C.W.Schneider	Prainha, Arraial do Cabo, Rio de Janeiro, Brazil	2005-07-27	M.B. Barros-Barreto	RB420052 [MBBB 110]	Barros-Barreto et al. (2023)	MW366530 (as Ceramium diaphanum)	MW354771 (as Ceramium diaphanum)
Ceramiaceae	Ceramothamnion sp. JFC-2019	Mallacoota, VIC, Australia		H. Verbruggen & K. Dixon	HV06425	Verbruggen & Costa (unpublished)	MK125366 (as Ceramium sp.3)
Ceramiaceae	Corallophila atlantica (A.B.Joly & Ugadim) R.E.Norris	Praia da Tartaruga, Armação de Búzios, Rio de Janiero, Brazil	2015-09-11	M.B. Barros-Barreto	MBBB 458	Barros-Barreto et al. (2023)	MW366536 (as Corallophila sp.)	MW354775 (as Corallophila sp.)
Ceramiaceae	Corallophila eatoniana (Farlow) T.O.Cho, H.-G.Choi, G.I.Hansen & S.M.Boo	Vancouver Island, BC, Canada	2004-07-05		AC135	Carlile & Waaland (unpublished)	GQ252469
Ceramiaceae	Corallophila eatoniana (Farlow) T.O.Cho, H.-G.Choi, G.I.Hansen & S.M.Boo	Pigeon Point Lighthouse (37.183 N, 122.389 W), CA, USA	2010-05-15	B. Clarkston & K. Hind	GWS021391	International Barcode of Life (iBOL)		HQ544058
Ceramiaceae	Delesseriopsis elegans Okamura	Offshore of Tanegashima Island (30.684 N, 130.849 E), Kagoshima Pref., Japan	2015-05-26	R. Terada	TNS AL-200146	This study	LC821155	LC820918
Ceramiaceae	Gayliella ardissonei Barros-Barreto & F.P.Gomes	Praia Mole, Vitória, Espirito Santo, Brazil	2003-07-01	M.B. Barros-Barreto	RB420058 [MBBB 51]	Barros-Barreto et al. (2006), Gomes et al. (2020)	DQ458946 (as Ceramium flaccidum)	MN105047
Ceramiaceae	Gayliella dawsonii (A.B.Joly) Barros-Barreto & F.P.Gomes	Redonda Sul, Abrolhos, Bahia, Brazil	2002-12-14	M.B. Barros-Barreto	RB420047 [MBBB 53]	Barros-Barreto et al. (2006), Gomes et al. (2020)	DQ458938	MN105032
Ceramiaceae	Gayliella flaccida (Harvey ex Kützing) T.O.Cho & L.McIvor	Beau Port, Jersey, Channel Islands, English Channel	1992-07-12	C.A. Maggs		Cho et al. (2008a)	AY945778
Ceramiaceae	Gayliella iemanja Barros-Barreto & F.P.Gomes	Serrambi, Pernambuco, Brazil	2001-12-14	J. Torres & L. Gestinari	RB420045 [MBBB 34]	Barros-Barreto et al. (2006), Gomes et al. (2020)	DQ458936 (as Ceramium dawsonii)	MN105039
Ceramiaceae	Gayliella jolyana Barros-Barreto & F.P Gomes	Peracanga, Guarapari, Espirito Santo, Brazil	2003-07-31	M.B. Barros-Barreto	RB420046 [MBBB 49]	Barros-Barreto et al. (2006), Gomes et al. (2020)	DQ458937 (as Ceramium dawsonii)	MN105033
Ceramiaceae	Gayliella mazoyerae T.O.Cho, Fredericq & Hommersand	Ognina, Catania, Sicily, Italy	2003/2/x	M. Cormaci		Cho et al. (2008a)	AY945776
Ceramiaceae	Gayliella tamoiensis Barros-Barreto & F.P.Gomes	Praia Rasa, Armacao dos Buzios, Rio de Janeiro, Brazil	2011-06-02	M.B. Barros-Barreto	R232576 [MBB 241]	Gomes et al. (2020)	MN105075	MN105028
Ceramiaceae	Gayliella taylorii (E.Y.Dawson) T.O.Cho & S.M.Boo	Laguna Beach, Orange Co., CA, USA	1999-07-03	T.O. Cho & N. Murray		Cho et al. (2008a)	AY945773
Ceramiaceae	Gayliella sp. FPG 202	Praia do Gonzaguinha, Sao Vicente, São Paulo, Brazil	2016-10-12	F.P. Gomez	R232573 [FPG 202]	Gomes et al. (2020)	MN105065	MN105038
Ceramiaceae	Herpochondria borealis (Ruprecht) Barros-Barreto & Maggs	Otter Crest, OR, USA	1998-07-12	T.O. Cho & G.I. Hansen		Cho et al. (2008a)	AY945770
Ceramiaceae	Herpochondria borealis (Ruprecht) Barros-Barreto & Maggs	Seppings Island (48.8391 N, 125.207 W), Barkley Sound, BC, Canada	2017-05-25	A.E. Houweling	17_Seaweeds_AEH-12	Houweling (unpublished)		MN447966
Ceramiaceae	Herpochondria corallinae (G. Martens) Falkenberg	Ebisujima (34.65086 N, 138.96561 E), Susaki, Shimoda City, Shizuoka Pref., Japan	2005-05-11	M. Suzuki	TNS AL-166821	This study	LC821156	LC820919
Ceramiaceae	Herpochondria corallinae (G. Martens) Falkenberg	Jeongdori, Wando, South Korea	1998-07-10			Yang & Boo (unpublished)	DQ787569
Ceramiaceae	Herpochondria elegans (Okamura) Itono	Jeongdori, Wando, South Korea	1998-12-15	S.M. Boo, T.O. Cho & H.G. Choi		Cho et al. (2008a)	AY945771
Ceramiaceae	Hollenbergia nigricans (N.L.Gardner) E.M.Wollaston	San Juan Island, WA, USA	2007-08-02		AC308	Carlile & Waaland (unpublished)	GQ252490
Ceramiaceae	Pseudoceramium caraibicum (H.E.Petersen & Børgesen) Barros-Barreto, Maggs & M.A.Jaramillo	Yucatan, Mexico	1998-02-13	F. Gurgel		Lin et al. (2001)	AF259491 (as Ceramium brevizonatum var. caraibicum)
Ceramiaceae	Pseudoceramium inkyui (T.O.Cho, Fredericq & S.M.Boo) Barros-Barreto & Maggs	Gampo, Gyeongju, South Korea	1999-05-19	T.O. Cho & H.S. Yoon	CNUK 005023	Cho et al. (2003a)	AF521798
Ceramiaceae	Pseudoceramium oliveirarum Barros-Barreto, Maggs & M.A.Jaramillo	Guaibura, Guarapari, Espirito Santo, Brazil	2003-07-31	M.B. Barros-Barreto	RB420030 [MBBB 80]	Barros-Barreto et al. (2006)	DQ458924 (as Ceramium brevizonatum var. caraibicum)
Ceramiaceae	Pseudoceramium oliveirarum Barros-Barreto, Maggs & M.A.Jaramillo	Ponta do Pái Vitório, Armação dos Búzios, Rio de Janeiro, Brazil	2005-07-10	M.B. Barros-Barreto	RB420031 [MBBB 98]	Barros-Barreto et al. (2023)		MW354770
Ceramiaceae	Pseudoceramium paniculatum (Okamura) Barros-Barreto & Maggs	Funakoshi (33.89438 N, 132.67316 E), Gogoshima Is., Matsuyama City, Ehime Pref., Japan	2017-05-26	M. Suzuki	TNS AL-222039	This study	LC821157
Ceramiaceae	Pseudoceramium tenerrimum (G.Martens) Barros-Barreto & Maggs	Gampo, Gyeongju, South Korea	1999-11-08	S.M. Boo & T.O. Cho	CNUK TC187a	Cho et al. (2003a)	AF521804
Ceramiaceae	Pseudoceramium sp. AC196	Kihei, Maui Island, HI, USA	2006-04-07		AC196	Carlile & Waaland (unpublished)	GQ252464 (as Ceramium sp.)
Ceramiaceae	Pterothamnion pectinatum (Kylin) Athanasiadis & Kraft	San Juan Island, WA, USA	2005-06-25		AC188	Carlile & Waaland (unpublished)	GQ252494
Ceramiaceae	Pterothamnion pectinatum (Kylin) Athanasiadis & Kraft	Saxe Pt. (48.4227 N, 123.42 W), Victoria, BC, Canada	2006-06-21	G.W. Saunders, B. Clarkston & D. McDevit	GWS004260			ABMMC2777-08
Ceramiaceae	Pterothamnion plumula (J.Ellis) Nägeli	Stora Lauvoyna (60.4425 N, 5.0646 E), Norway	2016-06-11	G.W. Saunders & T. Bringloe	GWS040830	Bringloe et al. (2019)	MN184564	MN184498
Ceramiaceae	Pterothamnion villosum (Kylin) Athanasiadis & Kraft	San Juan Island, WA, USA	2005-06-25		AC187	Carlile & Waaland (unpublished)	GQ252495
Ceramiaceae	Pterothamnion villosum (Kylin) Athanasiadis & Kraft	Execution Rock (48.8142 N, 125.178 W), Bamfield, BC, Canada	2005-09-14	R. Withall	GWS003138			ABMMC3560-08
Ceramiaceae	Pterothamnion yezoense (Inagaki) Athanasiadis & Kraft	Youngzin, Gangneung, South Korea	2006-05-08		AC208	Carlile & Waaland (unpublished)	GQ252496
Ceramiaceae	Pterothamnion yezoense (Inagaki) Athanasiadis & Kraft	Kangrung, Anin、South Korea	2002-01-30		P10	Yang & Boo (unpublished)		EU194974	The cox1 sequence (EU194974) was excluded from the phylogenetic analyses to avoid loss of statistical power because its 5' side is shorter than the other sequences.
Ceramiaceae	Pterothamnion sp. JP (P. cf. yezoense)	Katasehigashihama Beach (35.306338 N, 139.485798 E), Fujisawa City, Kanagawa Pref., Japan	2014-04-17	M. Suzuki	TNS AL-186951	This study	LC821158	LC820920
Ceramiaceae	Pterothamnion sp. TNE (P. cf. yezoense)	Offshore of Tanegashima Island (30.684 N, 130.849 E), Kagoshima Pref., Japan	2016-05-19	R. Terada	TNS AL-220687	This study	LC821159	LC820921
Ceramiaceae	Reinboldiella filicula (Harvey ex Womersley) Barros-Barreto & Maggs	Praia Vermelha, Urca, Rio de Janeiro, Brazil	2004-09-13	W. Paradas		Barros-Barreto et al. (2006, 2023)	DQ458942	MW354768
Ceramiaceae	Reinboldiella orientalis Showe M.Lin & Mas. Suzuki	Chaojing (25°08.01' N, 121°48.12' E), Keelung, Taiwan	2016-05-05	S.-M. Lin		Suzuki & Lin (2017)	LC201458
Ceramiaceae	Reinboldiella schmitziana (Reinbold) De Toni	Ashikajima (35°43.162’ N, 140°52.126’ E), Choshi City, Chiba Pref., Japan	2009-08-05	M. Suzuki	TNS AL-169933	Suzuki & Lin (2017)	LC201465
Ceramiaceae	Reinboldiella taiwanensis Showe M.Lin & Mas.Suzuki	Chaojing (25°08.01' N, 121°48.12' E), Keelung, Taiwan	2016-04-07	S.-M. Lin		Suzuki & Lin (2017)	LC201467
Ceramiaceae	Scagelia pylaisaei (Montagne) M.J.Wynne	East side of Powrivco Bay (52.688 N, 131.552 W), Gwaii Haanas, BC, Canada	2011-07-11	G.W. Saunders & K.R. Dixon	GWS028680	Bringloe & Saunders (unpublished)	MH277275
Ceramiaceae	Scagelia pylaisaei (Montagne) M.J.Wynne	Rushbrook Marina, Prince Rupert, BC, Canada	2006-07-09	G.W. Saunders, B. Clarkston & D. McDevit	GWS004845	International Barcode of Life (iBOL)		HM918708
Ceramiaceae	Yoneshiguea affinis (Setchell & N.L.Gardner) Barros-Barreto, Maggs & M.A.Jaramillo	Pichilingue, Baja California, Mexico	2000-05-27	T.O. Cho & R. Riosmena-Rodrigues	CNUK TC242a	Cho et al. (2003a)	AF521797
Ceramiaceae	Yoneshiguea affinis (Setchell & N.L.Gardner) Barros-Barreto, Maggs & M.A.Jaramillo	Lagoinha, Ubatuba, São Paulo, Brazil	2003-05-24	M.T. Fujii	RBA420018 [MBBB 65]	Barros-Barreto et al. (2006, 2023)	DQ458920	MW354769
Delesseriaceae	Abroteia orbicularis J.Agardh	Kaikoura, New Zealand	1997-10-18	W.A. Nelson		Lin et al. (2001)	AF254149
Delesseriaceae	Abroteia sp.	Kaikoura, New Zealand	1997-10-18	W.A. Nelson		Lin et al. (2001)	AF254150
Delesseriaceae	Acrosorium ciliolatum (Harvey) Kylin	Coquimbo, Chile			PC280917018	Nunez et al. (unpublished)	MH349417
Delesseriaceae	Acrosorium ciliolatum (Harvey) Kylin	Genome obtained as epiphytic contaminant				Díaz-Tapia et al. (2017b)		MF093964
Delesseriaceae	"Acrosorium" decumbens (J.Agardh) Kylin	Ringaringa, Stewart Island, New Zealand	1998-10-09	W. Nelson		Lin et al. (2001)	AF254151
Delesseriaceae	Acrosorium flabellatum Yamada	Kikaine (35.25 N, 140.31 E), Offshore Ohara, Isumi City, Chiba Pref., Japan	2019-08-02	M. Suzuki	TNS AL-213363	This study	LC821160	LC820922
Delesseriaceae	"Acrosorium" polyneurum Okamura	Tangaura (35.24951 N, 140.40588 E), Ohara, Isumi City, Chiba Pref., Japan	2016-04-27	M. Suzuki	TNS AL-215836	This study	LC821161	LC820923
Delesseriaceae	Acrosorium sp.	Muroran, Hokkaido, Japan		S. Fredericq		Lin et al. (unpublished)	AF254155
Delesseriaceae	Acrosorium venulosum (Zanardini) Kylin	Martin’s Haven, Wales, UK	1997-07-23	K. Lock & S. Gilbert		Lin et al. (2001)	AF254156
Delesseriaceae	Apoglossum ruscifolium (Turner) J.Agardh	Perbes, A Coruña, Spain	2017-01-15			Díaz-Tapia et al. (2019)	MK814613
Delesseriaceae	Apoglossum ruscifolium (Turner) J.Agardh	Le Loup (48.7306 N, 4.00366 W), Brittany, France	2011-08-30	L. Couceiro & M. Robuchon	RMAR2917	Robuchon et al. (2015)		KJ960337
Delesseriaceae	Augophyllum delicatum (A.Millar) Showe M.Lin, Fredericq & Hommersand	Jervis Bay, NSW, Australia	1995-10-24	A.J.K. Millar & D. Hardin		Lin et al. (2001)	AF257400
Delesseriaceae	Augophyllum japonicum (T. Yoshida & Mikami) J.C. Kang & M.S. Kim	Munseom, Jeju Island, South Korea	2015-01-03		JN150103-7	Kang & Kim (2016)	KX064405	KX064400
Delesseriaceae	Augophyllum kentingii Showe M.Lin, Fredericq & Hommersand	Sail Rock, Kenting National Park, Taiwan	2002-03-14	S.M. Lin		Lin et al. (2004a)	AY680694
Delesseriaceae	Augophyllum wysorii ShoweM.Lin, Fredericq & Hommersand	Galeta (STRI-research station), Colon, Caribbean Sea, Panama	1999-09-02	B. Wysor		Lin et al. (2001)	AF257405
Delesseriaceae	Augophyllum wysorii ShoweM.Lin, Fredericq & Hommersand	Carib - Galeta Lab, Panama	2014-11-13		US:BLB 687	Steier & Brooks (unpublished)		OM460639
Delesseriaceae	Augophyllum sp.					Lin et al. (unpublished)	AF257403
Delesseriaceae	Augophyllum sp.	Puerto Escondido (15.865 N, 97.11 W), Mexico	2009-02-17	H. Verbruggen & L. Tyberghein				GRHOD410-10
Delesseriaceae	Bartoniella crenata (J.Agardh ex Mazza) Kylin	Ker Mouth, South Africa	1999-10-23	O. De Clerck		Lin et al. (2001)	AF254158
Delesseriaceae	Botryoglossum platycarpum (Turner) Kützing	Yzerfontein, South Africa	1999-11-24	O. De Clerck		Lin et al. (2001)	AF254160
Delesseriaceae	Branchioglossum bipinnatifidum (Montagne) M.J.Wynne	Nine Mile Point, BC, Canada	2008-05-16	G.W. Saunders, B. Clarkston, D. McDevit & K. Hind	GWS009540	Wynne & Saunders (2012)	JX110912	HM917113
Delesseriaceae	Caloglossa continua (Okamura) R.J. King & Puttock	Aonogawa River (34.64698 N, 138.87434 E), Minamiidsu Town, Kamo Co., Shizuoka Pref., Japan	2014-05-15	M. Suzuki	TNS AL-188603	This study	LC821162	LC820924
Delesseriaceae	Caloglossa ogasawaraensis Okamura	Aonogawa River (34.64698 N, 138.87434 E), Minamiidsu Town, Kamo Co., Shizuoka Pref., Japan	2014-05-15	M. Suzuki	TNS AL-188604	This study	LC821163
Delesseriaceae	Caloglossa sp. JP (C. cf. leprieurii)	Mouth of Aonogawa River (34.62852 N, 138.8896 E), Minamiidsu Town, Kamo Co., Shizuoka Pref., Japan	2014-05-15	M. Suzuki	TNS AL-188602	This study	LC821164	LC820925
Delesseriaceae	Calonitophyllum medium (Hoyt) Aregood	Radio Island, Bogue sound, Carteret Co., NC, USA	1994-04-24	M. Deals		Lin et al. (2001)	AF254167
Delesseriaceae	Chauviniella coriifolia (Harvey) Papenfuss	Pt. Peron (32.271 S, 115.682 E), WA, Australia	2010-11-13	G.W. Saunders & K.R. Dixon	GWS025405	Wynne & Saunders (2012)	JX110913	JX111856
Delesseriaceae	Cladodonta lyallii (Hooker f. & Harvey) Skottsberg	Despar I., Rierra del Fuegio, Argentina	1999-12-15	M. Mendiza		Lin et al. (unpublished)	AF254170
Delesseriaceae	Claudea elegans J.V.Lamouroux	Cozy Corner (Knobby Pt.) (34.256 S, 115.028 E, WA, Australia	2010-11-10	G.W. Saunders & K.R. Dixon	GWS024991	Wynne & Saunders (2012)	JX110914	JX111857
Delesseriaceae	Colacodasya australica Womersley	Little Beach (34.972 S, 118.196 E), WA, Australia	2010-11-07	G.W. Saunders & K.R. Dixon	GWS024478	Cassidy et al. (2022)		ON002450
Delesseriaceae	Cryptopleura peltata (Montagne) M.J.Wynne	Browning Wall (50.847 N, 127.644 S), north of Port Hardy, BC, Canada	2006-07-04	B. Clarkston & D. McDevit	GWS004770			ABMMC1465-07
Delesseriaceae	Cryptopleura ramosa (Hudson) L.Newton	Perbes, A Coruña, Spain	2017-01-15	P. Díaz-Tapia	PD2928	Díaz-Tapia et al. (2019)	MK814637
Delesseriaceae	Cryptopleura ramosa (Hudson) L.Newton	Hellesoy (60.6627 N, 4.7875 E), Norway	2016-06-07	G.W. Saunders & T. Bringloe	GWS040035	Bringloe et al. (2019)		MN184249
Delesseriaceae	Cryptopleura ruprechtiana (J.Agardh) Kylin	Cattle Point, San Juan Island, Friday Harbor, WA, USA	1998-06-20	B. Wysor		Lin et al. (2001)	AF254179
Delesseriaceae	Cryptopleura ruprechtiana (J.Agardh) Kylin	Stillwater Cove (36.567 N, 121.943 W), Pebble Beach, CA, USA	2010-05-20	B. Clarkston, K. Hind & S. Toews	GWS022131	International Barcode of Life (iBOL)		HQ544202
Delesseriaceae	Cryptopleura violacea (J.Agardh) Kylin	Bahia Colnett, Pacific Baja California, Mexico	1996-07-02	M.H. Hommersand		Lin et al. (unpublished)	AF254180
Delesseriaceae	Cumathamnion serrulatum (Harvey) M.J.Wynne & G.W.Saunders	Oshoro Bay (43.239 N, 140.85 E), Otaru City, Hokkaido, Japan	2008-12-01	G.W. Saunders, T. Abe & N. Yotsukura	GWS011932	Wynne & Saunders (2012)	JX110916	HM917397
Delesseriaceae	Dasya adela Heggøy, Rueness & Sjøtun	Tjongspollen, Bømlo, County of Hordaland, Norway	2010-10-08		RA230412-3	Sjøtun et al. (2016)	KF776390		The rbcL sequence (KF776390) was excluded from the rbcL individual analyses to avoid loss of statistical power because its 5' side is shorter than the other sequences.
Delesseriaceae	Dasya adela Heggøy, Rueness & Sjøtun	Tjongspollen, Bømlo, County of Hordaland, Norway	2010-10-08		150911-6	Sjøtun et al. (2016)		KF776392
Delesseriaceae	Dasya anastomosans (Wever-van Bosse) M.J.Wynne	Kenting National Park, Taiwan	2003-01-04	S.-M. Lin		N'Yeurt & Payri (unpublished)	EU159407		The rbcL sequence (EU159407) was excluded from the phylogenetic analyses to avoid loss of statistical power because it is less than 1200 bp (1095 bp).
Delesseriaceae	Dasya "baillouviana" (S.G.Gmelin) Montagne	South Harbour (46.867 N, 60.447 W), Cape Breton Island, NS, Canada	2010-08-21	K.R. Dixon	GWS012466	Schneider et al. (2021)	MW698713	HQ919472	Dasya baillouviana is currently regarded as a synonym of D. pedicellata.
Delesseriaceae	Dasya bathypelagica M.M.Cassidy, C.W.Schneid. & G.W.Saunders	Spittal, offshore of Midocean Point, Bermuda Is., Bermuda	2016-08-03	C.W. Schneider & T. Popolizio	CWS/TRP 16-17-4 (BDA2013)	Schneider et al. (2021)	MW698701
Delesseriaceae	Dasya bathypelagica M.M.Cassidy, C.W.Schneid. & G.W.Saunders	Spittal, offshore of Midocean Point, Bermuda Is., Bermuda	2016-08-11	C.W. Schneider & T. Popolizio	CWS/TRP 16-21-12 (BDA2028) *Holotype	Cassidy et al. (2022)		ON002456
Delesseriaceae	"Dasya" binghamiae A.J.K.Millar	75 meters north of Marshall Beach, Tomales Bay, CA, USA	2015-07-31	J.R. Hughey	UC2050572	Tamayo & Hughey (2016)	KX247284	KX247283
Delesseriaceae	"Dasya" caraibica Børgesen	Walsingham Pond (32.348 N, 64.71 W), Bermuda	2010-08-22	C.W. Schneider, C. Lane, D. McDevit & T. Popolizio	BDA0267	Schneider et al. (2017), Cassidy et al. (2022)	ON002437	KX913328
Delesseriaceae	"Dasya" ceramioides Harvey	Port Phillip Heads (38.267 S, 144.668 E"), Queenscliff Jetty, VIC, Australia	2010-01-14	G.T. Kraft & G.W. Saunders	GWS014838	Schneider et al. (2021)	MW698711	HM917437
Delesseriaceae	"Dasya" corymbifera J.Agardh	Shark Hole (32.337 N, 64.704 W), Harrington Sound, Bermuda	2010-08-24	C.W. Schneider, C. Lane, D. McDevit & T. Popolizio	CWS/CEL 10-26-10 [BDA0422]	Schneider et al. (2017, 2021)	MW698710	KX913329
Delesseriaceae	"Dasya" corymbifera J.Agardh	HI, USA			ARS 04080	Sherwood et al. (2010)		HQ423035
Delesseriaceae	Dasya cryptica C.W.Schneid., Quach & C.E.Lane	Spanish Point Park, Bermuda Is., Bermuda	2012-01-18	C.W. Schneider, C.E. Lane & T.R. Popolizio	CWS/CEL/TRP 12-11-8 [BDA0606] *Holotype	Schneider et al. (2017)	KX913357	KX913337	The rbcL sequence (KX913357) was excluded from the phylogenetic analyses to avoid loss of statistical power because it is less than 1200 bp (489 bp).
Delesseriaceae	Dasya elongata Sonder	Ras Ghoslani, Red Sea, Egypt	2000-10-01	Y.S.D.M. de Jong	L:YdJ-IV	Draisma (unpublished)	FM993092		The rbcL sequence (FM993092) was excluded from the phylogenetic analyses to avoid loss of statistical power because its 5' side is shorter than other sequences.
Delesseriaceae	Dasya enomotoi Y. Yamagishi, Masuda & T. Abe	Yaeko-jima, Innoshima Ohama, Onomichi City, Hiroshima Pref., Japan	2007-07-31	Y. Yamagishi	SAP106450	Yamagishi et al. (2014)	AB758554
Delesseriaceae	Dasya haffieae Harvey	Tinderbox (Fiona`s Point) (43.059 S, 147.333 E), TAS, Australia	2010-01-23	G.T. Kraft & L.G.K. Kraft	GWS015939	International Barcode of Life (iBOL)		HM917957
Delesseriaceae	Dasya hibernae M.M.Cassidy, C.W.Schneider & G.W.Saunders	Sanibel Island (26.454 N, 82.016 W), Gulf of Mexico, FL, USA	2015-03-19	C.W. Schneider	GWS040597	Cassidy et al. (2022)	ON002435	ON002458
Delesseriaceae	Dasya hutchinsiae Harvey	Boiler Bay, St. Croix, Virgin Islands		Y.S.D.M. de Jong		De Jong et al. (1998)	AF083374		The rbcL sequence (AF083374) was excluded from the phylogenetic analyses to avoid loss of statistical power because it includes gap (59 bp).
Delesseriaceae	Dasya iridescens (Schlech) A.J.K.Millar & I.A.Abbott	Tanzania	x, x, 2008	H. Verbruggen	HV TZ10 [GENT]	Draisma (unpublished)	FM993098		The rbcL sequence (FM993098) was excluded from the phylogenetic analyses to avoid loss of statistical power because its 5' side is shorter than the other sequences.
Delesseriaceae	Dasya iridescens (Schlech) A.J.K.Millar & I.A.Abbott	HI, USA			ARS 00645	Sherwood et al. (2010)		HQ422666
Delesseriaceae	Dasya japonovillosa Y. Yamagishi, Kogame & Masuda	Innoshima Shigei, Onomichi City, Hiroshima Pref., Japan	2009-06-10	Y. Yamagishi	SAP115226	Yamagishi et al. (2022)	LC635850
Delesseriaceae	Dasya ocellata (Grateloup) Harvey	Agadir, Morocco				De Jong et al. (1998)	AF083375		The rbcL sequence (AF083375) was excluded from the phylogenetic analyses to avoid loss of statistical power because it includes gap (96 bp).
Delesseriaceae	Dasya orae M.M.Cassidy, C.W.Schneider & G.W.Saunders	Spanish Point Park, Bermuda Is., Bermuda	2012-03-21	T.R. Popolizio	TRP/CWS 12-44-4 [BDA0963]	Schneider et al. (2017)	KX913355	KX913339	The rbcL sequence (KX913355) was excluded from the phylogenetic analyses to avoid loss of statistical power because it is less than 1200 bp (489 bp).
Delesseriaceae	Dasya pedicellata (C.Agardh) C.Agardh	Garbage Beach breakwater (41.525 N, 70.673 W), Woods Hole, MA, USA	2010-04-14	B. Clarkston, D. McDevit, M. Bruce, A. Savoie & C. Longtin	GWS017870	Cassidy et al. (2022)	ON002433	ON002454
Delesseriaceae	Dasya spinuligera Collins & Hervey	Playa Frans, Bonaire, Netherlands Antilles					AF083373 (as D. baillouviana)		The rbcL sequence (AF083373) was excluded from the phylogenetic analyses to avoid loss of statistical power because it includes gap (330 bp).
Delesseriaceae	Dasya spinuligera Collins & Hervey	Off Frick's Beach, Bermuda Is., Bermuda	2010-08-19	C.W. Schneider, C.E. Lane, D.C. McDevit & T.R. Popolizio	CWS/CEL/TRP 10-5-1 [BDA0001]	Schneider et al. (2017)		KX913323
Delesseriaceae	Dasya sylviae C.W.Schneider, M.M.Cassidy & G.W.Saunders	North northeast ledge off St. George's Island (32.48 N, 64.595 W), Bermuda (90 m)	2016-07-28	C.W. Schneider & T. Popolizio	CWS/TRP 16-11-1 (BDA1969)	Schneider et al. (2021)	MW698704	MW699758
Delesseriaceae	"Dasya" tenuis Parsons & Womersley	Blackwall Reach (32.021 S, 115.783 E), Swan River, WA, Australia	2010-11-14	G.W. Saunders & K.R. Dixon	GWS025517	Schneider et al. (2021)	MW698709	MW699764
Delesseriaceae	Dasya sp.	Tanzania	x, x, 2008	H. Verbruggen	HV TZ13 [GENT]	Draisma (unpublished)	FM993093		The rbcL sequence (FM993093) was excluded from the phylogenetic analyses to avoid loss of statistical power because its 5' side is shorter than the other sequences.
Delesseriaceae	Dasya sp.	Raja Ampat, Indonesia	2007-11-25	S.G.A. Draisma	SGAD0712164	Draisma (unpublished)	FM993095		The rbcL sequence (FM993095) was excluded from the phylogenetic analyses to avoid loss of statistical power because its 5' side is shorter than the other sequences.
Delesseriaceae	Dasya sp. UC 1944736	Attached to floating docks at 4000 Coronado Bay Rd., Coronado Cays, Coronado Bay, San Diego County, CA, USA	2008-12-28	J.R. Hughey	UC 1944736	Hughey et al. (2009)	GU473265
Delesseriaceae	Dasya sp.	Shelly Bay, Bermuda Is., Bermuda	2012-02-15	T.R. Popolizio	TRP/CWS 12-33-2 [BDA0851]	Schneider et al. (2017)	KX913341		The rbcL sequence (KX913341) was excluded from the phylogenetic analyses to avoid loss of statistical power because it is less than 1200 bp (489 bp).
Delesseriaceae	Dasya sp.	Cable Reef, St. Croix, Virgin Islands	2013-11-23	T.R. Popolizio, C.E. Lane & E.D. Salomaki	TRP/CEL 13-36-2 [STX189]	Schneider et al. (2017)	KX913342		The rbcL sequence (KX913342) was excluded from the phylogenetic analyses to avoid loss of statistical power because it is less than 1200 bp (480 bp).
Delesseriaceae	Dasya sp. TNE	Offshore of Tanegashima Island (30.684 N, 130.849 E), Kagoshima Pref., Japan	2022-05-16	R. Terada	TNS AL-222154	This study	LC821165	LC820926
Delesseriaceae	Dasya sp.	Taiping Island, Taiwan			TP5I005	Chen (unpublished)	MN920336		The rbcL sequence (MN920336) was excluded from the phylogenetic analyses to avoid loss of statistical power because it is less than 1200 bp (594 bp).
Delesseriaceae	Dasya sp.4 WA	Cosy Corner (34.256 S, 115.028 E), Knobby Pt., WA, Australia	2010-11-10	G.W. Saunders & K.R. Dixon	GWS024893	Schneider et al. (2021)	MW698708	MW699763
Delesseriaceae	"Dasya" sp. ARS 03414	HI, USA			ARS 03414	Sherwood et al. (2010)		HQ422865
Delesseriaceae	Dasya sp. ARS 03123	HI, USA			ARS 03123	Sherwood et al. (2010)		HQ422920
Delesseriaceae	"Dasya" sp. ZOU060419-01	Kuwait	2019-06-06		ZOU060419-01	Al-Bader & Variyam (unpublished)		MT783830
Delesseriaceae	"Dasya" sp. GWS024813	Cape Leeuwin Lighthouse (34.372 S, 115.136 E), WA, Australia	2010-11-09	G.W. Saunders & K.R. Dixon	GWS024813	Cassidy et al. (2022)		ON002455
Delesseriaceae	Dasysiphonia chejuensis I.K.Lee & J.A.West	Sagye, Jeju Island, South Korea	2013-02-12	J.C. Kang	BAR013	Kang et al. (2024)	OR670547	OR670551
Delesseriaceae	Dasysiphonia clavigera (Womersley) M.M.Cassidy, C.W.Schneid. & G.W.Saunders	Port Phillip Heads (38.267 S, 144.668 E"), Queenscliff Jetty, VIC, Australia	2010-01-14	G.T. Kraft & G.W. Saunders	GWS014853	Schneider et al. (2021)	MW698712	HM917445
Delesseriaceae	Dasysiphonia collinsiana (M.Howe) M.M.Cassidy, C.W.Schneid. & G.W.Saunders	Whalebone Bay (32.364 N, 64.712 W), St. George's Island, Bermuda	2010-08-21	C.W. Schneider, C. Lane, D. McDevit & T. Popolizio	CWS/CEL/TRP 10-16-17 [BDA0234]	Schneider et al. (2017), Cassidy et al. (2022)	ON002430	KX913320
Delesseriaceae	Dasysiphonia japonica (Yendo) H.S. Kim	Garbage Beach Breakwater (41.525 N, 70.673 W), Woods Hole, MA, USA	2012-04-18	A. Savoie	GWS030121	Savoie & Saunders (2013), Schneider et al. (2021)	MW698722	KC158582
Delesseriaceae	Dasysiphonia naccarioides (Harvey) M.M.Cassidy, C.W.Schneid. & G.W.Saunders	13th Beach, VIC, Australia	2014-11-30		PD888	Díaz-Tapia et al. (2017b)	MF101436	MF093976
Delesseriaceae	Dasysiphonia sessilis (Yamada) M.M.Cassidy, C.W.Schneid. & G.W.Saunders	Tsuyazaki (33.79703 N, 130.44841 E), Fukutsu City, Fukuoka Pref., Japan	2018-04-18	M. Suzuki	TNS AL-209404	This study	LC821166	LC820927
Delesseriaceae	Dasysiphonia sp.1 WA	Little Beach (34.972 S, 118.196 E), WA, Australia	2010-11-07	G.W. Saunders & K.R. Dixon	GWS024416	Schneider et al. (2021)	MW698707	MW699762
Delesseriaceae	Dasysiphonia sp.2 WA	Cape Leeuwin Lighthouse (34.372 S, 115.136 E), WA, Australia	2010-11-09	G.W. Saunders & K.R. Dixon	GWS024798	Schneider et al. (2021)	MW698706	MW699760
Delesseriaceae	Dasysiphonia sp.3 BC	Murchison Island (52.606 N, 131.433 W), east end, Gwaii Haanas, BC, Canada	2011-07-07	G.W. Saunders & K.R. Dixon	GWS028128	Schneider et al. (2021)	MW698719 (as Heterosiphonia densiuscula)	MW699770 (as Heterosiphonia densiuscula)
Delesseriaceae	Dasysiphonia sp.4 AUS	Snug Park (43.066 S, 147.264 E), TAS, Australia	2005-01-22	G.W. Saunders	GWS002588	Schneider et al. (2021)	MW698700 (as Dasya sp.1 AUS)	HM916129 (as Dasya sp.1 AUS)
Delesseriaceae	Dasysiphonia sp.5 WA	Mutton Bird Island (35.048 S, 117.694 E), WA, Australia	2010-11-06	G.W. Saunders & K.R. Dixon	GWS024287	Cassidy et al. (2022)	ON002432 (as Dasya sp.1 WA)	ON002453 (as Dasya sp.1 WA)
Delesseriaceae	Delesseria sanguinea (Hudson) J.V.Lamouroux	Finistere (48.71 N, 3.903 W), Baie de Morlaix, La Vieille, Brittany, France	2010-03-28	L. Leveque	GWS014005	Wynne & Saunders (2012)	JX110918	JX111865
Delesseriaceae	Delesseriaceae sp. LLG-2014	Duons_Est (48.7259 N, 3.91408 W), Brittany, France	2011-02-22	L. Le Gall & M. Camusat	RMAR1425	Robuchon et al. (2015)		KJ960650
Delesseriaceae	Delesseriaceae sp.1 TNE	Offshore of Tanegashima Island (30.684 N, 130.849 E), Kagoshima Pref., Japan	2021-05-16	R. Terada	TNS AL-220666	This study		LC820928
Delesseriaceae	Delesseriaceae sp.2 TNE	Offshore of Tanegashima Island (30.684 N, 130.849 E), Kagoshima Pref., Japan	2021-06-26	R. Terada	TNS AL-220667	This study		LC820929
Delesseriaceae	Dictyurus purpurascens Bory	Matemwe, Zanzibar, Tanzania	2008-02-09		TZ0704	Díaz-Tapia et al. (2019)	MK814652
Delesseriaceae	Dipterocladia arabiensis M.J.Wynne & Y.S.D.M.de Jong	Mirbat, Dhofar, Oman	2003-09-24		DHO101	Díaz-Tapia et al. (2017b)	MF101408	MF093980
Delesseriaceae	Dipterocladia cylindrica J.C.Kang & M.S.Kim	Chujado, Jeju Island, South Korea	2021-09-10	J.C. Kang	MSKSTRA000271	Kang et al. (2024)	OR670545	OR670549
Delesseriaceae	Dipterocladia pinnatifolia (Suhr) Y.S.D.M.de Jong	Southern Pinnacle, Protea Banks, Kwazulu-Natal, South Africa		O. De Clerck, T. Schils, H. Verbruggen & E. Demeulenaere		Verbruggen et al. (2010)	GQ425223
Delesseriaceae	Dipterocladia yongdeokkoi I.K.Hwang, G.H.Boo et S.M.Boo	Hado, Jeju Island, South Korea	2011-05-17	Y.D. Ko	CNU078046 (GM8) *Holotype	Hwang et al. (2019)	MH287473	MH287463
Delesseriaceae	Dipterocladia sp.1 GWS	Windmill Point (41.11 S, 146.817 E), George Town, TAS, Australia	2010-01-18	G.W. Saunders & K.R. Dixon	GWS014969	Schneider et al. (2021)	MW698716 (as Dasya sp.2 GWS)	HM917514 (as Dasya sp.2 GWS)
Delesseriaceae	Dipterocladia sp.2 WA	Canal Rocks (33.669 S, 114.995 E), WA, Australia	2010-11-11	G.W. Saunders & K.R. Dixon	GWS025124	Schneider et al. (2021)	MW698705 (as Dasya sp.2 TAS)	MW699759 (as Dasya sp.2 TAS)
Delesseriaceae	Dipterocladia sp.3 WA	Cosy Corner (34.256 S, 115.028 E), Knobby Pt., WA, Australia	2010-11-10	G.W. Saunders & K.R. Dixon	GWS024888	Schneider et al. (2021)	MW698703 ( as Dasya sp.3 WA)	MW699757 ( as Dasya sp.3 WA)
Delesseriaceae	Dipterocladia sp.4 NOR	Norfolk (29.003 S, 167.952 E), Little Organ, Norfolk Island, Australia	2012-11-27	G.W. Saunders & K.R. Dixon	GWS034345	Cassidy et al. (2022)		ON002451 (as Dasya sp. NOR)
Delesseriaceae	Dipterocladia sp. KZN1713	Sodwana Bay (27.542 S, 32.681 E), St Lucia MPA, South Africa	2000-08-15	O. De Clerck & E. Cocquyt	KZN1713	International Barcode of Life (iBOL)		HQ956771 (as Ceramiales sp.)
Delesseriaceae	Dipterocladia sp. KZN1713	Cape Vidal (28.117 S, 32.567 E), St Lucia MPA, South Africa	2000-08-18	O. De Clerck & E. Cocquyt	KZN1804	International Barcode of Life (iBOL)		HQ956775 (as Ceramiales sp.)
Delesseriaceae	Drachiella liaoi ShoweM.Lin, J.E.Lewis & Fredericq	Little Santa Cruz Is., Zamboanga City, Philippines	1998-04-28	S.-M. Lin		Lin et al. (2001)	AF257448
Delesseriaceae	Drachiella spectabilis J.Ernst & Feldmann	Martin’s Haven, Wales, UK	1997-07-23	K. Lock & S. Gilbert		Lin et al. (2001)	AF254183
Delesseriaceae	Erythroglossum latum T. Yoshida & Mikami	Ashikajima (35.72056 N, 140.87 E), Choshi City, Chiba Pref., Japan	2014-05-03	M. Suzuki	TNS AL-186943	This study	LC821167	LC820930
Delesseriaceae	Erythroglossum minimum Okamura	Biyangdo, Jeju Island, South Korea	2012-11-22		JN130226-8	Kang & Kim (2014)	KF305282
Delesseriaceae	Erythroglossum pinnatum Okamura	Shimoda City, Shizuoka Pref., Japan	2013-04-12		JN130412-3	Kang & Kim (2014)	KF305278
Delesseriaceae	Eupogodon planus (C.Agardh) Kützing	Corsica, Pta. Revellata, France				De Jong et al. (1998)	AF083376
Delesseriaceae	Grinnellia americana (C.Agardh) Harvey	Fort Wetherill (41.479 N, 71.361 W), RI, USA	2007-08-10	G.W. Saunders & B. Clarkston	GWS005729	Wynne & Saunders (2012)	JX110919	HM916503
Delesseriaceae	Haraldiophyllum bonnemaisonii (Kylin) A.D.Zinova	Hellesoy (60.6627 N, 4.7875 E), Norway	2016-06-08	G.W. Saunders & T. Bringloe	GWS040080	Bringloe et al. (2019)	MN184546	MN184370
Delesseriaceae	Haraldiophyllum crispatum (Hooker f. & Harvey) Showe M.Lin, Hommersand & W.A.Nelson	Karikari, North Island, New Zealand	2006-04-06	W.A. Nelson & S. Fredericq		Lin et al. (2007)	DQ916301
Delesseriaceae	Haraldiophyllum hawaiiense M.O.Paiano, Huisman & A.R.Sherwood	Kure Atoll (Holaniku; 28.49007 N, 178.29113 E), HI, USA	2015-09-21	S.B. Hauk	BISH 776069 [ARS 09803] *Holotype	Paiano et al. (2020)	MT161613	MT161617
Delesseriaceae	Hemineura frondosa (Hooker f. & Harvey) Harvey	Stanley Breakwater (40.767 S, 145.306 E), TAS, Australia	2010-01-29	G.W. Saunders, L. Kraft & K.R. Dixon	GWS016465	Wynne & Saunders (2012)	JX110920	HM918210
Delesseriaceae	Hemineura sp.1 TAS	Nine Pin Point (43.286 S, 147.164 E), TAS, Australia	2010-01-22	G.T. Kraft & L. Kraft	GWS015582	Wynne & Saunders (2012)	JX110921	HM917862
Delesseriaceae	Heterodoxia denticulata (Kuntze) J.Agardh sp.1	Seven Mile Beach (29.17 S, 114.888 E), WA, Australia	1995-11-13	G.W. Saunders & G.T. Kraft	G0387	Wynne & Saunders (2012)	JX110922	HM915827
Delesseriaceae	Heterodoxia denticulata (Kuntze) J.Agardh sp.2	In mouth of Huon River (43.275 S, 147.126 E), Reef west of Verona Sands boat launch, TAS, Australia	2005-01-23	G.W. Saunders	GWS002620	Wynne & Saunders (2012)	JX110923	HQ919601
Delesseriaceae	Heterosiphonia callithamnium (Sonder) Falkenberg	Cape Leeuwin Lighthouse (34.372 S, 115.136 E), WA, Australia	2010-11-09	G.W. Saunders & K.R. Dixon	GWS024727	Schneider et al. (2021)	MW698720
Delesseriaceae	Heterosiphonia callithamnium (Sonder) Falkenberg	Cape Leeuwin Lighthouse (34.372 S, 115.136 E), WA, Australia	2010-11-09	G.W. Saunders & K.R. Dixon	GWS024726	Schneider et al. (2021)		MW699772
Delesseriaceae	Heterosiphonia crassipes (Harvey) Falkenberg	Yellow Rock (31.515 S, 159.034 E), Lord Howe Island, NSW, Australia	2010-11-26	G.W. Saunders & R. Withall	GWS023911	Schneider et al. (2021)	MW698717	MW699767
Delesseriaceae	Heterosiphonia crispella (C.Agardh) M.J.Wynne	East of Spanish Point Park, Bermuda Is., Bermuda	2012-01-18	C.W. Schneider, C.E. Lane & T.R. Popolizio	CWS/CEL/TRP 12-10-15 [BDA0593]	Schneider et al. (2017)		KX913334
Delesseriaceae	Heterosiphonia gibbesii (Harvey) Falkenberg	East of Spanish Point Park, Bermuda Is., Bermuda	2012-01-18	C.W. Schneider, C.E. Lane & T.R. Popolizio	CWS/CEL/TRP 12-10-3 [BDA0576]	Schneider et al. (2017)		KX913340
Delesseriaceae	Heterosiphonia pulchra (Okamura) Falkenberg	Tokawa (35.69485 N, 140.85898 E), Tokawa Town, Choshi City, Chiba Pref., Japan	2016-04-26	M. Suzuki & H. Haga	TNS AL-207085	This study	LC821169	LC820932
Delesseriaceae	Holmesia capensis J.Agardh	Piano Rocks, Port Alfred, South Africa	1999-10-27			Lin et al. (unpublished)	AF254424
Delesseriaceae	Hymenena durvillei (Bory) Kylin	Shag Point, South Island, New Zealand	2004-10-25	D.W. Freshwater & M.H. Hommersand	NCU593447	Lin et al. (2012)	JF495092
Delesseriaceae	Hymenena falklandica Kylin	Stanley, Rookery Bay, Falkland Islands (Islas Malvinas)	1998-01-05	S. Fredericq & S.M. Lin		Fredericq et al. (unpublished)	AF212196
Delesseriaceae	Hymenena kylinii N.L.Gardner	Blowhole at Bradys Beach (48.824 N, 125.161 S), Bamfield, BC, Canada	2005-06-08	G.W. Saunders	GWS002901	Verbruggen et al. (2010)		GQ497305
Delesseriaceae	Hymenena multiloba (J.Agardh) Kylin	Santa Cruz (Four Mile) (36.966 N, 122.123 W), CA, USA	2010-05-19	B. Clarkston, K. Hind & S. Toews	GWS021928	Saunderes (2014)		KM254629
Delesseriaceae	Hymenena venosa (Linnaeus) C.Krauss	Llandudmo, South Africa	Nov. 1999	O. De Clerck		Lin et al. (2001)	AF257365
Delesseriaceae	Hymenenopsis heterophylla Showe M.Lin, W.A.Nelson & Hommersand	Mangamaunu, Kaikoura, South Island, New Zealand	1996-08-31	W.A. Nelson	WELT-A026881	Lin et al. (2012)	JF495095
Delesseriaceae	Hypoglossum hypoglossoides (Stackhouse) Collins & Hervey	Wemeldinge, Zeeland, Netherlands	1997-08-07	F.C. Hommersand & M.H. Hommersand		Lin et al. (2001)	AF257368
Delesseriaceae	Hypoglossum hypoglossoides (Stackhouse) Collins & Hervey	Playa de las Catedrales (43.556 N, 7.152 W"), Lugo, Galicia, Spain	2010-07-26	P. Díaz-Tapia & I. Bárbara	SANT-Algae-24329	Díaz-Tapia & Bárbara (2014)		KJ168047
Delesseriaceae	Hypoglossum inordinatum J.A.West & Loiseaux	Puerto Morelos, Quintana Roo, Yucatan, Gulf of Mexico, Mexico	1980-07-27	E. Sylvia	JAW 2403	West & Loiseaux-de Goër (2021)	MZ442337
Delesseriaceae	Hypoglossum nipponicum Yamada	Offshore of Tanegashima Island (30.684 N, 130.849 E), Kagoshima Pref., Japan	2022-05-15	R. Terada	TNS AL-222181	This study	LC821188	LC820948
Delesseriaceae	Hypoglossum rhizophorum D.L.Ballantine & M.J.Wynne	HI, USA			ARS 02023	Sherwood et al. (2010)		HQ423066
Delesseriaceae	Hypoglossum sabahense M.J.Wynne, M.Kamiya & J.A.West	Sipadan Island (4.1150 N, 118.6287 E), Sabah, Malaysia	2000-10-10	F.C. Kupper	JW 4731	Wynne et al. (2020)	LC541575	LC541579
Delesseriaceae	Hypoglossum serratifolium Okamura	Offshore of Tanegashima Island (30.684 N, 130.849 E), Kagoshima Pref., Japan	2018-05-25	R. Terada & M. Suzuki	TNS AL-215842	This study	LC821170	LC820933
Delesseriaceae	Hypoglossum serratifolium Okamura	Offshore of Tanegashima Island (30.684 N, 130.849 E), Kagoshima Pref., Japan	2021-05-16	R. Terada	TNS AL-215844	This study	LC821171	LC820934	The rbcL sequence (LC821171) is identical with LC821170. The cox1 sequence (LC820934) is identical with LC820933.
Delesseriaceae	Laingia hookeri (Harvey) Kylin	Aramoana, Otago, New Zealand	1994-03-29	W.A. Nelson		Lin et al. (2001)	AF257371
Delesseriaceae	Loranthophycus californicus E.Y.Dawson					Lin et al. (unpublished)	AF257372
Delesseriaceae	Malaconema sp. PD2901_6	Queenscliff, VIC, Australia	2016-12-03		PD2901_6	Díaz-Tapia et al. (2019)	MK814687
Delesseriaceae	Marionella prolifera (Kylin) F.S.Wagner	Wharariki Beach, Northwest Nelson, South Island, New Zealand	1996-09-28			Lin et al. (2001)	AF257373		The rbcL sequence (AF257373) was excluded from the phylogenetic analyses to avoid loss of statistical power because it is less than 1200 bp (823 bp).
Delesseriaceae	Martensia abbottiae A.R.Sherwood & Showe M.Lin	Penguin Bank (W. Molokaʻi) (21.04582, -157.35472), HI, USA	2006-11-17	T. Kerby	BISH 776243 [ARS 09458] *Holotype	Sherwood et al. (2019)	MN170770		The rbcL sequence (MN170770) was excluded from the phylogenetic analyses to avoid loss of statistical power because it is less than 1200 bp (606 bp).
Delesseriaceae	Martensia albida Y.P.Lee	Gapado, Jeju Is., South Korea	2013-03-04		JN130304-30	Kang et al. (2015)	KP019329	KP019294
Delesseriaceae	Martensia australis Harvey	Little Santa Cruz Island, Zamboanga City, Philippines	1998-04-28	S.-M. Lin		Lin et al. (2001)	AF257374
Delesseriaceae	Martensia denticulata Harvey	Rottnest Island, WA, Australia	2011-02-26	J.M. Huisman	(WAU-26.2.11.2.1-Mpav	Lin et al. (2013)	JX982270
Delesseriaceae	Martensia elegans Hering	Palm Beach, Natal Province, South Africa	1993-07-23	F.C. Hommersand & M.H. Hommersand		Lin et al. (2001)	AF257375
Delesseriaceae	Martensia flabelliformis Harvey ex J.Agardh	Wan-Lee-Dong, Kenting National Park, Taiwan	2001-12-20	S.-M. Lin		Lin et al. (2004b)	AY253665
Delesseriaceae	Martensia flabelliformis Harvey ex J.Agardh	HI, USA			ARS 00750	Sherwood et al. (2010)		HQ422661
Delesseriaceae	Martensia formosana Showe M.Lin, Hommersand & Fredericq	Wan-Lee-Dong, Kenting National Park, Taiwan	2001-12-20	S.-M. Lin		Lin et al. (2004b)	AY253664
Delesseriaceae	Martensia fragilis Harvey	Beruwala, Sri Lanka	2008-02-08	E. Coppejans	HEC16356	Lin et al. (2013)	JX982272
Delesseriaceae	Martensia hawaiiensis A.R.Sherwood & Showe M.Lin	On basalt rock (20.164702 N, 155.900085 W), Mahukona, HI, USA	2008-02-21	K. Conklin	BISH 776251	Sherwood et al. (2019)	MN164749	MN164728
Delesseriaceae	Martensia jejuensis Y.P. Lee	Funakoshi (33.89438 N, 132.67316 E), Gogoshima Is., Matsuyama City, Ehime Pref., Japan	2016-06-17	M. Suzuki	TNS AL-207089	This study	LC821172	LC820935
Delesseriaceae	Martensia kentingii W.C.Yang & Showe M.Lin	Hou Wan (#1), Kenting National Park, Pintung County, Taiwan	2002-02-07	S.-M. Lin	HW1-07ii2002-Mmul	Lin et al. (2013)	JX982274
Delesseriaceae	Martensia lauhiekoeloa A.R.Sherwood & Showe M.Lin	French Frigate Shoals (23.66330 N, 166.29529 W), HI, USA	2013-05-17	K. Gleason	BISH 776271	Sherwood et al. (2019)	MN164752
Delesseriaceae	Martensia leei W.C.Yang & Showe M.Lin	Longdongwan, Taipei County, Taiwan	2009-06-30	S.-M. Lin	#LDW-30vi2009-Mf1	Lin et al. (2013)	JX982276
Delesseriaceae	Martensia lewisiae Showe M.Lin, Hommersand & Fredericq	Youzihu, Green I., Taitung County, Taiwan	2005-04-30	S.-M. Lin	YZH-30iv2005- Mlew	Lin et al. (2013)	JX982284
Delesseriaceae	Martensia millarii Showe M.Lin & Huisman	Kimberley, WA, Australia	2011-10-15	J.M. Huisman	15.10.11.1.20	Huisman & Lin (2018)	KU365416
Delesseriaceae	Martensia natalensis Showe M.Lin, Hommersand, Fredericq & De Clerck	9 Mile Reef, Sodwana Bay, Natal, South Africa	2001-02-12	S. Fredericq & O. De Clerck	SUSF021201	Lin et al. (2009)	FJ172360
Delesseriaceae	Martensia pavonia (J.Agardh) J.Agardh	Guanica, Puerto Rico	2003-09-03	D.L. Ballantine	#PR-3ix2003-Mp	Lin et al. (2013)	JX982286
Delesseriaceae	Martensia pavonia (J.Agardh) J.Agardh	Sint Eustatius (17.526 N, 62.993 W), Netherlands	2015-06-19	L.M. van der Loos	L.3960175			ALSEU167-16
Delesseriaceae	Martensia speciosa Zanardini	Ned’s Beach, Lord Howe Island, NSW, Australia	2002-10-01	D.W. Freshwater	WF100102	Lin et al. (2009)	FJ172365
Delesseriaceae	Martensia taiwanifretensis W.C.Yang & Showe M.Lin	Jianshan, Penghu Archipelago, Taiwan	2003-01-13	S.-L. Liu	TW-13i2003-Ms)	Lin et al. (2013)	JX982273
Delesseriaceae	Martensia tsudae A.R.Sherwood & Showe M.Lin	Black Point (21.256928 N, 157.796970 W), Oʻahu, HI, USA	2007-10-15	J. Ozaki	BISH 776257	Sherwood et al. (2019)	MN164736	MN164727
Delesseriaceae	Martensia sp.3	Little Santa Cruz Is., Zamboanga City, Philippines	1998-04-28	S.-M. Lin		Lin et al. (2001)	AF257382
Delesseriaceae	Martensia sp. KZNb2205	South Africa	2003-11-04	O. De Clerck, T, Schils, H. Verbruggen & E. Demeulenaere	KZNb2205	International Barcode of Life (iBOL)		HQ956821 (as Ceramiales sp.)
Delesseriaceae	Martensia sp. KZNb2222	South Africa	2003-11-04	O. De Clerck, T, Schils, H. Verbruggen & E. Demeulenaere	KZNb2222	International Barcode of Life (iBOL)		HQ956824 (as Ceramiales sp.)
Delesseriaceae	Martensia sp. ODC1113	(30.827 S, 30.49 E), South Africa	2005-08-21	H. Verbruggen, S. Draisma & C. Boedecker	ODC1113	International Barcode of Life (iBOL)		HQ956884 (as Ceramiales sp.)
Delesseriaceae	Martensia sp.1 TNE	Offshore of Tanegashima Island (30.684 N, 130.849 E), Kagoshima Pref., Japan	2021-05-15	R. Terada	TNS AL-222060	This study	LC821173	LC820936
Delesseriaceae	Martensia sp.2 TNE	Offshore of Tanegashima Island (30.684 N, 130.849 E), Kagoshima Pref., Japan	2021-05-16	R. Terada	TNS AL-222068	This study	LC821174	LC820937
Delesseriaceae	Membranoptera alata (Hudson) Stackhouse	Smerwick Harbour, Kerry, Ireland	2010-08-12	M.D. Guiry	GWS014650	Wynne & Saunders (2012)	JX110927	JX111877
Delesseriaceae	Mikamiella ruprechtiana (A.D.Zinova) M.J.Wynne	Bay south of Bowles Point (52.065 N, 131.119 W), Gwaii Haanas, BC, Canada	2012-06-09	G.W. Saunders & K.R. Dixon	GWS030656	Bringloe & Saunders (2019b)		MH143568
Delesseriaceae	Myriogramme livida (Hooker f. & Harvey) Kylin	Sealion Island, Falkland Islands	1998-01-07	S.-M. Lin		Lin et al. (2001)	AF257391
Delesseriaceae	Myriogramme manginii (Gain) Skottsberg	Bahia Elefante, Base Frei, King George I., S. Shetland Isls., Antarctic Peninsula	1994-02-05	S. Fredericq & M.E. Ramírez		Lin et al. (2001)	AF257392
Delesseriaceae	"Myriogramme" multinervis (Hooker f. & Harvey) Kylin	Rookery Bay, Stanley, E. Falkland I., Falkland Islands	1998-01-05	S. Fredericq & S.M. Lin		Lin et al. (2001)	AF257451
Delesseriaceae	Myriogramme smithii (Hooker f. & Harvey) Kylin					Lin et al. (unpublished)	AF257393
Delesseriaceae	Myriogramme smithii (Hooker f. & Harvey) Kylin	Punta Lacaze, Paradise Bay, Antarctic Peninsula				Dubrasquet et al. (2018)		KY559926
Delesseriaceae	Neoharaldiophyllum udoense (M.S.Kim & J.C.Kang) J.C.Kang & M.S.Kim	Strait of Udo, Jeju Island, South Korea	2012-07-05	J.C. Kang	JN120705-36	Kang et al. (2017)	KY497927	KY497921
Delesseriaceae	Neoharaldiophyllum sp.	La Herradura, Coquimbo, Chile	1995-01-19	S. Fredericq		Lin et al. (2001)	AF254188
Delesseriaceae	Neoholmesia japonica (Okamura) Mikami	Dongsan-ri, Yangyang-gun, Gangwon-do, South Korea	2013-02-01	T.O. Cho	CUK9270	Jeong et al. (2016)	KR604854		The rbcL sequence (KR604854) was excluded from the phylogenetic analyses to avoid loss of statistical power because it is less than 1200 bp (887 bp).
Delesseriaceae	Neuroglossum binderianum Kützing	South Africa				Lin et al. (unpublished)	AF257395
Delesseriaceae	Neuroglossum multilobum Baardseth	Dirleton Point (37.308 S, 12.708 W), Inaccessible, Tristan da Cunha	2007-11-25	S. Scott	IN07.R012	Saunders et al. (2019)		MK202386
Delesseriaceae	Nienburgia andersoniana (J.Agardh) Kylin	Aquarium Reef (36.62 N, 121.899 W), Monterey Bay, CA, USA	2010-05-23	B. Clarkston & S. Toews	GWS022372	International Barcode of Life (iBOL)	ABMMC12510-10	HQ544257
Delesseriaceae	Nitophylloideae sp.1 TNE	Offshore of Tanegashima Island (30.684 N, 130.849 E), Kagoshima Pref., Japan	2022-05-16	R. Terada	TNS AL-222145	This study	LC821175	LC820938
Delesseriaceae	Nitophylloideae sp.2 TNE	Offshore of Tanegashima Island (30.684 N, 130.849 E), Kagoshima Pref., Japan	2021-06-25	R. Terada	TNS AL-222090	This study	LC821176	LC820939
Delesseriaceae	Nitophyllum adhaerens M.J.Wynne	Flower Garden Banks National Marine Sanctuary, TX, USA	2000-02-15	B. Wysor		Lin & Fredericq (2003)	AF257399
Delesseriaceae	Nitophyllum adhaerens M.J.Wynne	HI, USA			ARS 03342	Sherwood et al. (2010)		HQ422841
Delesseriaceae	Nitophyllum hommersandii Showe M.Lin & Fredericq	Banana Bay, Kenting National Park, Taiwan	2000-08-19	S.-M. Lin		Lin & Fredericq (2003)	AY118270
Delesseriaceae	Nitophyllum punctatum (Stackhouse) Greville	Perbes, A Coruña, Spain	2017-01-15		PD2930	Díaz-Tapia et al. (2019)	MK814699
Delesseriaceae	Nitophyllum punctatum (Stackhouse) Greville	Kleppesjoen (60.1847 N, 5.1494 E), Norway	2016-06-09	G.W. Saunders & T. Bringloe	GWS040625	Saunders (unpublished)		KY682898
Delesseriaceae	Nitophyllum sp. TNE	Offshore of Tanegashima Island (30.684 N, 130.849 E), Kagoshima Pref., Japan	2021-06-25	R. Terada	TNS AL-222074	This study	LC821177	LC820940
Delesseriaceae	Nitophyllum sp. MSK-2015	Udo, Jeju Island, South Korea	2012-07-05		JN120705-39	Kang et al. (2015)	KP019338	KP019299
Delesseriaceae	Paraglossum lancifolium (J.Agardh) J.Agardh	Rookery Bay, Stanley, E. Falkland I., Falkland Islands	1997-12-28	M.H. Hommersand		Lin et al. (2001)	AF257413
Delesseriaceae	Patulophycus eclipes A.J.K.Millar & M.J.Wynne	Malabar Reef (31.511 S, 159.057 E), Lord Howe Island, NSW, Australia	2010-11-21	G.W. Saunders, K.R. Dixon & R. Withall	GWS022866	Wynne & Saunders (2012)	JX110929	JX111886
Delesseriaceae	Phitymophora amansioides (Sonder) Womersley	Port Phillip Heads (38.267 S, 144.668 E), Queenscliff Jetty, VIC, Australia	2010-01-14	G.T. Kraft & G.W. Saunders	GWS014861	Wynne & Saunders (2012)	JX110930	HM917450
Delesseriaceae	Phrix spatulata (E.Y.Dawson) M.J.Wynne, M.Kamiya & J.A.West	La Cathedrale (27.15 S, 109.43 W), Easter Island, Chile	2014-04-29	F.C. Kupper	JW4876	Muñoz et al. (2018)		LC311655
Delesseriaceae	Phycodryoideae sp. JP	Tangaura (35.24882 N, 140.40499 E), Ohara, Isumi City, Chiba Pref., Japan	2016-04-27	M. Suzuki	TNS AL-220639	This study	LC821178	LC820941
Delesseriaceae	Phycodryoideae sp.1 TNE	Offshore of Tanegashima Island (30.684 N, 130.849 E), Kagoshima Pref., Japan	2022-06-04	R. Terada	TNS AL-222212	This study	LC821179	LC820942
Delesseriaceae	Phycodryoideae sp.2 TNE	Offshore of Tanegashima Island (30.684 N, 130.849 E), Kagoshima Pref., Japan	2021-10-03	R. Terada	TNS AL-222110	This study	LC821180
Delesseriaceae	Phycodryoideae sp.3 TNE	Offshore of Tanegashima Island (30.684 N, 130.849 E), Kagoshima Pref., Japan	2021-05-16	R. Terada	TNS AL-220684	This study	LC821181
Delesseriaceae	Phycodryoideae sp.4 TNE	Offshore of Tanegashima Island (30.684 N, 130.849 E), Kagoshima Pref., Japan	2022-05-16	R. Terada	TNS AL-222160	This study	LC821182	LC820943
Delesseriaceae	Phycodryoideae sp.5 TNE	Offshore of Tanegashima Island (30.684 N, 130.849 E), Kagoshima Pref., Japan	2022-06-05	R. Terada	TNS AL-222166	This study	LC821183
Delesseriaceae	Phycodrys adamsiae Showe M. Lin & W.A.Nelson	Bland Bay, North Island, New Zealand	2007-12-30	R. D’Archino	WELT A028764	Lin & Nelson (2010)	GQ479940
Delesseriaceae	Phycodrys fimbriata (Kuntze) Kylin	Graveyard Pt. (67.568 N, 64.067 W), W of Qik, NU, Canada	2014-09-02	G.W. Saunders, K. Dixon & C. Lane	GWS039212	Bringloe & Saunders (unpublished)	MH277230	MH309415
Delesseriaceae	Phycodrys franiae Showe M.Lin & W.A.Nelson	Marfells Beach (41°43.6’ S, 174°13.1’ E), Marlborough, South Island, New Zealand	2005-12-07	W.A. Nelson	WELT A023691 *Type material	Lin & Nelson (2010)	GQ479941
Delesseriaceae	Phycodrys novae-zelandiae Showe M.Lin & W.A.Nelson	Ulva Island, Stewart Islands, New Zealand	2003-11-03	M.H. Hommersand		Lin & Nelson (2010)	GQ479933
Delesseriaceae	Phycodrys novae-zelandiae Showe M.Lin & W.A.Nelson	Marfells Beach, South Island, New Zealand	2014-11-11	M. Preuss		Preuss & Zuccarello (2018)		MF319153
Delesseriaceae	Phycodrys ovifolia (Kützing) M.J.Wynne	Isla Mancerra, Bahia coral, Prov. Valdivia, Chile	1995-01-11	F.C. Hommersand & M.H. Hommersand		Lin et al. (2001)	AF257423
Delesseriaceae	Phycodrys quercifolia (Bory) Skottsberg	Rookery Bay, Stanley, E. Falkland Island, Falkland Islands	1998-01-04	S. Fredericq & S.M. Lin		Lin et al. (2001)	AF257424
Delesseriaceae	Phycodrys quercifolia (Bory) Skottsberg	Islote Basso, Greenwich Island, South Shetland Islands			MLG_212	Guillemin et al. (unpublished)		KY559988
Delesseriaceae	Phycodrys radicosa (Okamura) Yamada & Inagaki	Gingdao, Shuntung Peninsula, China	1994-06-23	F.C. Hommersand & M.H. Hommersand		Lin et al. (2001)	AF257427
Delesseriaceae	Phycodrys rubens (Linnaeus) Batters	East Quoddy Lighthouse (44.957 N, 66.904 W), Campobello Island, NB, Canada	2009-08-20	G.W. Saunders & B. Clarkston	GWS013862	Wynne & Saunders (2012)	JX110932	JX111887
Delesseriaceae	Phycodrys setchellii Skottsberg	McAbee Beach (36.615 N, 121.899 W), Monterey, CA, USA	2010-05-21	B. Clarkston, K. Hind & S. Toews	GWS022209	Saunders (2014)		KM254388
Delesseriaceae	Platyclinia taylorii Levring					Lin et al. (unpublished)	AF257435
Delesseriaceae	Platysiphonia delicata (Clemente) Cremades	13th Beach, VIC, Australia	2015-12-01		H.1445	Díaz-Tapia et al. (2017b)	MF101409	MF093994
Delesseriaceae	Polyneura bonnemaisonii (C.Agardh) Maggs & Hommersand	Ile Verte, Roscoff, Brittany, France	1993-06-22	F.C. Hommersand & M.H. Hommersand		Lin et al. (2001)	AF257437
Delesseriaceae	Polyneura bonnemaisonii (C.Agardh) Maggs & Hommersand	Primel (48.7293 N, 3.78566 W), Brittany, France	2011-02-23	L. Le Gall & L. Leveque	RMAR1552	Robuchon et al. (2015)		KJ961040
Delesseriaceae	Polyneura latissima (Harvey) Kylin	Seal Rock, OR, USA	1999-05-16	S. Fredericq		Lin et al. (2001)	AF257438
Delesseriaceae	Polyneura latissima (Harvey) Kylin	Jade Cove (35.913 N, 121.47 W), CA, USA	2010-05-18	B. Clarkston & K. Hind	GWS021799	International Barcode of Life (iBOL)		HQ544165
Delesseriaceae	Polyneuropsis stolonifera M.J.Wynne, D.L.McBride & J.A.West	North Jenner Beach, Sonoma Co., CA, USA	1990-08-14	C. Kjeldsen		Lin et al. (2001)	AF257439
Delesseriaceae	Polyneuropsis stolonifera M.J.Wynne, D.L.McBride & J.A.West	Sea Lion Point North (36.519 N, 121.953 W), Point Lobos State Reserve, CA, USA	2010-05-16	B. Clarkston & K. Hind	GWS021544	Saunders (2014)		KM254966
Delesseriaceae	Pseudophycodrys phyllophora (J.Agardh) Skottsberg	Chile				Lin et al. (unpublished)	AF257440
Delesseriaceae	Pseudophycodrys pulcherrima Baarsdeth	Harbour to Puma Rock (37.063 S, 12.313 W), Tristan da Cunha	2010-03-30	S. Scott	Tristan 2010 044	Saunders et al. (2019)		MK202373
Delesseriaceae	Pseudopolyneura hyacinthina (J.C.Kang & M.S.Kim) M.J.Wynne	12 m depth of Chujado (33°58.0428’ N, 126°17.0864’ E), Jeju Island, South Korea	2013-06-04		JN130604-1 *Holotype	Kang & Kim (2014)	KF305299
Delesseriaceae	Pseudopolyneura hyacinthina (J.C.Kang & M.S.Kim) M.J.Wynne	Offshore of Tanegashima Island (30.684 N, 130.849 E), Kagoshima Pref., Japan	2021-10-03	R. Terada	TNS AL-222139	This study	LC821184	LC820944	The rbcL sequence (LC821184) is identical with KF305299.
Delesseriaceae	Pseudopolyneura hyacinthina (J.C.Kang & M.S.Kim) M.J.Wynne	Offshore of Tanegashima Island (30.684 N, 130.849 E), Kagoshima Pref., Japan	2022-05-15	R. Terada	TNS AL-222180	This study	LC821185	LC820945	The rbcL sequence (LC821185) is identical with KF305299. The cox1 sequence (LC820945) is identical with LC820944.
Delesseriaceae	Pseudopolyneura hyacinthina (J.C.Kang & M.S.Kim) M.J.Wynne	Offshore of Tanegashima Island (30.684 N, 130.849 E), Kagoshima Pref., Japan	2022-06-04	R. Terada	TNS AL-222210	This study	LC821186	LC820946	The rbcL sequence (LC821186) is identical with KF305299. The cox1 sequence (LC820946) is identical with LC820944.
Delesseriaceae	Pseudopolyneura japonica (Yamada) K.W. Nam & P.J. Kang	Tangaura (35.24882 N, 140.40499 E), Ohara, Isumi City, Chiba Pref., Japan	2016-04-27	M. Suzuki	TNS AL-207086	This study	LC821187	LC820947
Delesseriaceae	Radicilingua adriatica (Kylin) Papenfuss	Taranto, Mar Piccolo of Taranto, Ionian Sea, Italy				Sciuto (unpublished)	LR991386		The rbcL sequence (LR991386) was excluded from the phylogenetic analyses to avoid loss of statistical power because it is less than 1200 bp (638 bp).
Delesseriaceae	Radicilingua thysanorhizans (Holmes) Papenfuss	Pembrokeshire, Wales, East Atlantic, UK				Sciuto (unpublished)	LR991381		The rbcL sequence (LR991381) was excluded from the phylogenetic analyses to avoid loss of statistical power because it is less than 1200 bp (708 bp).
Delesseriaceae	Rhodoptilum plumosum (Harvey & Bailey) Kylin	Smythe Passage East, Haida Gwaii, BC, Canada	2015-07-11	G.W. Saunders, M. Bruce & T. Bringloe	GWS036815	Schneider et al. (2021)	MW698718	MW699768
Delesseriaceae	Sarcomenia delesserioides Sonder	Warrambool, VIC, Australia	1997-07-13	G.T. Kraft		Lin et al. (2001)	AF257443
Delesseriaceae	Schizoseris condensata (Reinsch) R.W.Ricker	Rookery Bay, Stanley, E. Falkland I., Falkland Islands	1998-01-04	S. Fredericq & S.-M. Lin		Lin et al. (2001)	AF257444
Delesseriaceae	Schizoseris davisii (Hooker f. & Harvey) Kylin					Lin et al. (unpublished)	AF257445
Delesseriaceae	Schizoseris dichotoma (Hooker f. & Harvey) Kylin					Lin et al. (unpublished)	AF257446
Delesseriaceae	Schizoseris dichotoma (Hooker f. & Harvey) Kylin	Harbour (37.064 S 12.313 W), Tristan da Cunha	2010-03-29	S. Scott	Tristan 2010 056	Saunders et al. (2019)		MK202380
Delesseriaceae	Schizoseris griffithsia (Suhr) M.J.Wynne					Lin et al. (unpublished)	AF257447
Delesseriaceae	Schizoseris sp.1 LH	North Head Gutters, Lord Howe Island, NSW, Australia	2004-01-30	G.W. Saunders	GWS002007		ABMMC1459-07	ABMMC1459-07
Delesseriaceae	Schizoseris-like sp.	S. Princes Is. chain, Three Kings Is., New Zealand	1998-11-25	W.A. Nelson		Lin et al. (2001)	AF257452
Delesseriaceae	"Sorella" pulchra (Yamada) T.Yoshida & Mikami	Offshore of Tanegashima Island (30.684 N, 130.849 E), Kagoshima Pref., Japan	2016-05-18	R. Terada	TNS AL-220665	This study	LC821168	LC820931
Delesseriaceae	Sympodothamnion leptophyllum (Tak. Tanaka) Itono	Offshore of Tanegashima Island (30.684 N, 130.849 E), Kagoshima Pref., Japan	2015-05-26	R. Terada	TNS AL-200169	This study	LC821189	LC820949
Delesseriaceae	Taenioma perpusillum (J.Agardh) J.Agardh	Yanchep, WA, Australia	2015-03-19		PD1676	Díaz-Tapia et al. (2017b)	MF101452	MF094010
Delesseriaceae	Thuretia quercifolia Decaisne	Queenscliff, VIC, Australia	2014-12-11		PD1024	Díaz-Tapia et al. (2017b)	MF101442	MF094012
Delesseriaceae	Valeriemaya sp.1					Lin et al. (unpublished)	AF257454 (as "V. cruenta")
Delesseriaceae	Valeriemaya sp.2 TAS	Reef west of Verona Sands boat launch (43.275 S, 147.126 E), in mouth of Huon River, TAS, Australia	2010-01-22	G.W. Saunders & K.R. Dixon	GWS015480	Saunders (unpublished)	KY682900
Delesseriaceae	"Vanvoorstia" coccinea Harvey ex J.Agardh	Offshore of Tanegashima Island (30.684 N, 130.849 E), Kagoshima Pref., Japan	2016-05-19	R. Terada	TNS AL-209889	This study	LC821190	LC820950
Delesseriaceae	Vanvoorstia spectabilis Harvey	La Vista Del mar, Upper Calarian, Zamboanga, Philippines	1998-04-28	F.C. Hommersand & M.H. Hommersand		Lin et al. (2001)	AF257456
Delesseriaceae	Womersleya monanthos (J.Agardh) Papenfuss	Pt. Lansdale, VIC, Australia	1995-07-30	F.C. Hommersand & M.H. Hommersand		Lin et al. (2001)	AF257457
Delesseriaceae	Wynneophycus geminatus (Okamura) S.Y.Jeong, B.Y.Won, Fredericq & T.O.Cho	Daeseo-ri, Chuja-do, Jeju-si, South Korea	2013-06-24	T.O. Cho	CUK9904	Jeong et al. (2016)	KR604855		The rbcL sequence (KR604855) was excluded from the phylogenetic analyses to avoid loss of statistical power because its 5' side is shorter than the other sequences.
Delesseriaceae	Yoshidaphycus ciliatus (Okamura) Mikami	Offshore of Tanegashima Island (30.684 N, 130.849 E), Kagoshima Pref., Japan	2017-09-28	R. Terada	TNS AL-215852	This study	LC821191	LC820951
Delesseriaceae	Yoshidaphycus ciliatus (Okamura) Mikami	Offshore of Tanegashima Island (30.684 N, 130.849 E), Kagoshima Pref., Japan	2021-06-25	R. Terada	TNS AL-222089	This study	LC821192	LC820952	The rbcL sequence (LC821192) is identical with LC821191. The cox1 sequence (LC820952) is identical with LC820951.
Delesseriaceae	Zellera tawallina G.Martens	Bulusan, Luzon, Philippines	1998-04-22	S.-M. Lin		Lin et al. (2001)	AF257458
Delesseriaceae	Zinovaeeae sp. TNE	Offshore of Tanegashima Island (30.684 N, 130.849 E), Kagoshima Pref., Japan	2021-06-25	R. Terada	TNS AL-220678	This study	LC821193	LC820953
Rhodomelaceae	Acanthophora dendroides Harvey	Offshore of Tanegashima Island (30.684 N, 130.849 E), Kagoshima Pref., Japan	2022-05-15	R. Terada	TNS AL-222201	This study	LC821194	LC820954
Rhodomelaceae	Acanthophora dendroides Harvey	Fort Pierce, FL, USA	2013-08-10	Phycolab Research Group	FK009	García-Soto (Thesis)	MH388514	MH388702	The rbcL sequence (MH388514) was excluded from the phylogenetic analyses to avoid loss of statistical power because it is less than 1200 bp (976 bp).
Rhodomelaceae	Acanthophora dendroides Harvey	Zamboanga City, Philippines	1998-04-21	M.H. Hommersand	NCU-A-0000029	García-Soto (Thesis)	MH388560	MH388737	The rbcL sequence (MH388560) was excluded from the phylogenetic analyses to avoid loss of statistical power because it is less than 1200 bp (1066 bp).
Rhodomelaceae	Acanthophora dendroides Harvey	Dapdap, Tarangnan, Philippines	1998-04-22	L. Liao	NCU-A-0000027	García-Soto (Thesis)	MH388561	MH388739	The rbcL sequence (MH388561) was excluded from the phylogenetic analyses to avoid loss of statistical power because it is less than 1200 bp (1074 bp).
Rhodomelaceae	Acanthophora dendroides Harvey	India	2018-01-23	P. Kundu	CUPVOUCHER-Acde-2020-1	Kundu (Thesis)	MT876666	MT876665
Rhodomelaceae	Acanthophora spicifera (M.Vahl) Børgesen	Playa Buchuacos, Falcon, Venezuela	2012-06-10	G. Garcia-Soto	GGS023	García-Soto (Thesis)	MH388519	MH388705
Rhodomelaceae	Acanthophora spicifera (M.Vahl) Børgesen	Tamil Nadu coast, India				Narra et al. (unpublished)	MT478065
Rhodomelaceae	Acanthophora sp. PD1564	Rottnest Island, WA, Australia	2015-03-15		PD1564	Díaz-Tapia et al. (2017b)	MF094033
Rhodomelaceae	Acanthosiphonia echinata (Harvey) Savoie & G.W.Saunders	Kouchibouguac lagoon seagrass beds (46.835 N, 64.93 W), NB, Canada	2007-08-27	B. Clarkston & K.R. Dixon	GWS006238	Savoie & Saunders (2019)	MF120866
Rhodomelaceae	Acrocystis nana Zanardini	Hilutungan, Philippines	1998-04-19	L. Liao	UA0166	García-Soto (Thesis)	MH388562
Rhodomelaceae	Acrocystis nana Zanardini	Okinawa Pref., Japan	1997-03-02		SAP 115399	Tani et al. (unpublished)		MG843856
Rhodomelaceae	Adamsiella chauvinii (Harvey) L.E.Phillips & W.A.Nelson	Lee Bay, Stewart Island, New Zealand	2004-11-02		UA0336	García-Soto & Lopez-Bautista (2018)	MH388577	MH388748	The rbcL sequence (MH388577) was excluded from the phylogenetic analyses to avoid loss of statistical power because it is less than 1200 bp (851 bp). The cox1 sequence (MH388748) was excluded from the phylogenetic analyses to avoid loss of statistical power because it is less than 600 bp (564 bp).
Rhodomelaceae	Alsidium cymatophilum R.E.Norris	HI, USA			ARS 03736	Sherwood et al. (2010)		HQ422944
Rhodomelaceae	Alsidium seaforthii (Turner) J.Agardh	Ponta Castelhanos, Espírito Santo, Brazil	2014-04-09		PD644	Díaz-Tapia et al. (2017b)	MF101430
Rhodomelaceae	Amansia dietrichiana Grunow	Danacalan, Bulusan, Philippines	1998-04-21	L. Liao	UA0006	García-Soto (Thesis)	MH388535
Rhodomelaceae	Amansia fimbrifolia (R.E.Norris) L.E.Phillips	Kewalo Basin, Oahu Island, HI, USA	2007-10-09	D. Pence	3086	Sherwood et al. (2011)		HM582889
Rhodomelaceae	Amansia glomerata C.Agardh	Nanina Beach, Niihau Island, HI, USA	2006-10-25	J. Matthews	1490	Sherwood et al. (2011)		HM582891
Rhodomelaceae	Amansia japonica Holmes	Kikaine (35.25 N, 140.31 E), Offshore Ohara, Isumi City, Chiba Pref., Japan	2019-08-02	M. Suzuki	TNS AL-213372	This study	LC821195	LC820955
Rhodomelaceae	Amansia multifida J.V.Lamouroux	Cabo San Roman, Falcon, Venezuela	2012-10-06	G. García-Soto	GGS031	García-Soto (Thesis)	MH388530	MH388714
Rhodomelaceae	Amansia pinnatifida Harvey	D'Estrees Bay Rd., Kangaroo Island, SA, Australia	1995-11-07	M.H. Hommersand & F.C. Hommersand	UA0013	García-Soto (Thesis)	MH388536	MH388718
Rhodomelaceae	Amansia sp. KZN2157	Mabibi (27.417 S, 32.731 E), South Africa	2001-02-12	O. De Clerck, H. Engledow, S. Fredericq, D.W. Freshwater & F. Leliaert	KZN2157	International Barcode of Life (iBOL)		HQ956789 (as Ceramiales sp.)
Rhodomelaceae	Amansieae sp. A1	Point Peron, WA, Australia	2015-03-18		PD1662	Díaz-Tapia et al. (2017b)	MF094035
Rhodomelaceae	Amansieae sp. A2	Heron Island, QLD, Australia	2015-05-18		PD1972	Díaz-Tapia et al. (2017b)	MF094036
Rhodomelaceae	Amansieae sp. A4	Heron Island, QLD, Australia	2015-05-18		PD1979	Díaz-Tapia et al. (2017b)	MF094038
Rhodomelaceae	Amansieae sp.1	Media Luna Reef, Puerto Rico	1989-03-23	D.L. Ballantine	UA0096	García-Soto & Lopez-Bautista (2018)	MH388552 (as Enantiocladia duperreyi)
Rhodomelaceae	Amansieae sp.1	Boa Viagem beach, Pernambuco, Brazil			IBT2199	Araujo (unpublished)		MG188836 (as Enantiocladia duperreyi)
Rhodomelaceae	Amansieae sp.2	Punta del Hidalgo, Tenerife, Canary Islands, Spain	2014-02-20	M. Sanson	CI006	García-Soto & Lopez-Bautista (2018)	MH388511 (as Rytiphlaea tinctoria)	MH388697 (as Rytiphlaea tinctoria)
Rhodomelaceae	Amansieae sp. TNE	Offshore of Tanegashima Island (30.684 N, 130.849 E), Kagoshima Pref., Japan	2016-05-18	R. Terada	TNS AL-222045	This study		LC820956
Rhodomelaceae	Aneurianna lorentzii (Wever-van Bosse) L.E.Phillips	Offshore of Tanegashima Island (30.684 N, 130.849 E), Kagoshima Pref., Japan	2018-05-25	R. Terada & M. Suzuki	TNS AL-209898	This study	LC821196	LC820957
Rhodomelaceae	Aneurianna sp. TNE	Offshore of Tanegashima Island (30.684 N, 130.849 E), Kagoshima Pref., Japan	2019-05-30	R. Terada	TNS AL-220645	This study	LC821197	LC820958
Rhodomelaceae	Carradoriella denudata (Dillwyn) Savoie & G.W.Saunders	Tragove, Vilanova de Arousa, Ría de Arousa, Pontevedra, Spain	2008-07-30	I. Bárbara, V. Peña, J. Souto & C. Lema	SANT-Algae 21631 [CH1954]	Bárbara et al. (2013)	JX828143
Rhodomelaceae	Carradoriella elongata (Hudson) Savoie & G.W.Saunders	Plymouth Beach (41.945 N, 70.626 W), MA, USA	2012-04-18	A. Savoie & M. Bruce	GWS030132	Savoie & Saunders (2019)	MF120875
Rhodomelaceae	Carradoriella platensis D.E.Bustamante, B.Y.Won & T.O.Cho	Mariano Beach (37.584311 S, 57.322985 W), Mar del Plato, Buenos Aires, Argentina	2012-07-09	T.O. Cho	CUK8576 *Holotype	Bustamante et al. (2021)	MT597091
Rhodomelaceae	Carradoriella virgata (C.Agardh) P.C.Silva	Rooi-Els (34.296 S, 18.814 E), Western Cape, South Africa	2014-11-24	K.R. Dixon & J.F. Costa	GWS036360	Savoie & Saunders (2019)	MF120872
Rhodomelaceae	Chondria arcuata Hollenberg	HI, USA		A. Sherwood	ARS 02062	Sherwood et al. (2020)	MT039609
Rhodomelaceae	Chondria arcuata Hollenberg	HI, USA			ARS 00628	Sherwood et al. (2010)		HQ423044
Rhodomelaceae	Chondria armata (Kützing) Okamura	Malaysia	1999-05-26		SAP115358	Sutti et al. (2018)	MG255050	MG255068
Rhodomelaceae	Chondria atropurpurea Harvey	Pensacola, FL, USA	2005-03-30	T.O. Cho & B.Y. Won	LAF-03-30-05-2-4	Ehrenhaus et al. (unpublished)	KF564782
Rhodomelaceae	Chondria baileyana (Montagne) Harvey	East of Charlottetown (46.192 N, 62.956 W), Pownal, PE, Canada	2008-07-29	G.W. Saunders	GWS011658	Savoie & Saunders (2016)	KU564500
Rhodomelaceae	Chondria baileyana (Montagne) Harvey	Pomquet (far on Monks Head Road (45.659 N, 61.822 W), NS, Canada	2012-08-16	G.W. Saunders, A. Savoie, C. Longtin, K.R. Dixon & M. Bruce	GWS032183	Savoie & Saunders (2016)		KU564345
Rhodomelaceae	Chondria californica (Collins) Kylin	Ocean Beach, San Diego, CA, USA	2000-07-15	B. Wysor & B. Gavio	LAF-07-15-00-1-1	Ehrenhaus et al. (unpublished)	KF564781
Rhodomelaceae	Chondria californica (Collins) Kylin	Beach Club Reef, CA, USA	1996-07-01	M.H. Hommersand		Ehrenhaus et al. (unpublished)	KF672856
Rhodomelaceae	Chondria capensis (Harvey) Askenasy	Mauritz Bay, Western Cape, South Africa	2011-03-02	M. Rothman		Francis et al. (2017)	KY927799
Rhodomelaceae	Chondria capillaris (Hudson) M.J.Wynne	Swanage, England, UK	2015-06-07		PD2129	Díaz-Tapia et al. (2017b)	MF094050	MF094021
Rhodomelaceae	Chondria coerulescens (J.Agardh) Sauvageau	Biarritz, France	2011-03-19		25428	Díaz-Tapia et al. (2017b)	MF094043		The rbcL sequence (MF094043) was excluded from the phylogenetic analyses to avoid loss of statistical power because it is less than 1200 bp (802 bp).
Rhodomelaceae	Chondria coerulescens (J.Agardh) Sauvageau	Playa del Sarello, Asturias, Spain	2010-07-28	P. Díaz-Tapia	SANT-Algae-24340	Díaz-Tapia & Bárbara (2013)		KF671147
Rhodomelaceae	Chondria collinsiana M.Howe	Praia Rasa, Armacao dos Buzios, Rio de Janeiro, Brazil	2005-01-13	V. Cassano & J.C. De-Paula	SP399.865	Cassano et al. (2012a)	GU330225
Rhodomelaceae	Chondria curdieana (Harvey ex J.Agardh) De Toni	Muroran, Hokkaido, Japan	2016-08-21		SAP115392	Tani et al. (unpublished)	MG843868
Rhodomelaceae	Chondria crassicaulis Harvey	Innnoshima, Hiroshima Pref., Japan	2015-04-20		SAP115360	Sutti et al. (2018)	MG255053
Rhodomelaceae	Chondria crassicaulis Harvey	Ojinbaiso (34.32493 N, 134.70186 E), Tsui, Minamiawaji City, Hyogo Pref., Japan	2015-06-16	M. Suzuki	MAS-00387	This study		LC820959
Rhodomelaceae	Chondria dangeardii E.Y.Dawson	Kakahaia Beach Park, Molokai Island, HI, USA	2008-03-21	K. Conklin	ARS 03592	Kurihara et al. (2010), Sherwood et al. (2020)	MT039614	GU223879	The rbcL sequence (MT039614) was excluded from the phylogenetic analyses to avoid loss of statistical power becauseit is less than 1200 bp (712 bp).
Rhodomelaceae	Chondria dasyphylla (Woodward) C.Agardh	Fort Pierce, FL, USA	2013-08-10	G. García-Soto	FK007	García-Soto (Thesis)	MH388513	MH388700
Rhodomelaceae	Chondria decipiens Kylin	Point Loma Nazarene Univ., San Diego, CA, USA	1996-07-01	M.H. Hommersand		Ehrenhaus et al. (unpublished)	KF672855
Rhodomelaceae	Chondria decipiens Kylin	San Nicolas Island, CA, USA	2012-11-14		UC2025838	Sutti et al. (2018)		MG272232
Rhodomelaceae	Chondria expansa Okamura	Kushimoto, Wakayama Pref., Japan	2003-03-31		SAP115365	Sutti et al. (2018)	MG255057	MG272233
Rhodomelaceae	Chondria intertexta P.C. Silva	Offshore of Tanegashima Island (30.684 N, 130.849 E), Kagoshima Pref., Japan	2015-05-26	R. Terada	TNS AL-213816	This study	LC821198	LC820960
Rhodomelaceae	Chondria intertexta P.C. Silva	Offshore of Tanegashima Island (30.684 N, 130.849 E), Kagoshima Pref., Japan	2017-05-18	R. Terada	TNS AL-213817	This study	LC821199	LC820961
Rhodomelaceae	Chondria intertexta P.C. Silva	Hachijo Island, Tokyo, Japan	2005-07-21		SAP115364	Sutti et al. (2018)	MG255059
Rhodomelaceae	Chondria littoralis Harvey	Duke University Marine Station, Beaufort, NC, USA	2003-05-16	M.H. Hommersand		Ehrenhaus et al. (unpublished)	KF672853
Rhodomelaceae	Chondria littoralis Harvey	Content Key, FL, USA		M.H. Hommersand		Ehrenhaus et al. (unpublished)	KF672854
Rhodomelaceae	Chondria mageshimensis Tak. Tanaka & K. Nozawa	Offshore of Tanegashima Island (30.684 N, 130.849 E), Kagoshima Pref., Japan	2016-05-18	R. Terada	TNS AL-209902	This study	LC821200	LC820962
Rhodomelaceae	Chondria mageshimensis Tak. Tanaka & K. Nozawa	Offshore of Tanegashima Island (30.684 N, 130.849 E), Kagoshima Pref., Japan	2017-05-18	R. Terada	TNS AL-209400	This study		LC820963	The cox1 sequence (LC820963) is identical with LC820962.
Rhodomelaceae	Chondria mageshimensis Tak. Tanaka & K. Nozawa	Offshore of Tanegashima Island (30.684 N, 130.849 E), Kagoshima Pref., Japan	2017-07-20	R. Terada	TNS AL-209904	This study		LC820964	The cox1 sequence (LC820964) is identical with LC820962.
Rhodomelaceae	Chondria mageshimensis Tak. Tanaka & K. Nozawa	Offshore of Tanegashima Island (30.684 N, 130.849 E), Kagoshima Pref., Japan	2021-05-16	R. Terada	TNS AL-220651	This study	LC821201	LC820965	The rbcL sequence (LC821201) is identical with LC821200.
Rhodomelaceae	Chondria mageshimensis Tak. Tanaka & K. Nozawa	Innnoshima, Hiroshima Pref., Japan	2005-08-19		SAP115367	Sutti et al. (2018)	MG255060
Rhodomelaceae	Chondria polyrhiza Collins & Hervey	Twin Keys, Belize	2006-05-12	S. Fredericq	LAF-5-12-06-2-15	Ehrenhaus et al. (unpublished)	KF564787
Rhodomelaceae	Chondria ryukyuensis Yamada	Kagoshima Pref., Japan	2003-08-27		SAP115368	Sutti et al. (2018)	MG255061	MG272236	The cox1 sequence (MG272236) was excluded from the phylogenetic analyses to avoid loss of statistical power because it is less than 600 bp (358 bp).
Rhodomelaceae	Chondria scintillans G.Feldmann	Roscoff-Theven, Finistère, Brittany, France	2002-05-12		JML 0048	Machin-Sanchez et al. (2014)	KF492775	KF492717
Rhodomelaceae	Chondria succulenta (J.Agardh) Falkenberg	Batehaven, NSW, Australia	2005-05-30	Y. Metti	NSW879470	Metti et al. (2015)	KY120336
Rhodomelaceae	Chondria tumulosa A.R.Sherwood & Huisman	Pearl and Hermes Atoll (27°57.9672'N, 175°46.467'W), HI, USA	2019-08-09	H. Spalding & T. Williams	ARS 09886	Sherwood et al. (2020)	MT039604
Rhodomelaceae	Chondria tumulosa A.R.Sherwood & Huisman	Pearl and Hermes Atoll (27°57.9672'N, 175°46.467'W), HI, USA	2019-08-03	H. Spalding & T. Williams	ARS 09882	Sherwood et al. (2020)		MT039621
Rhodomelaceae	Chondria sp. A1	Port Arlington, VIC, Australia	2014-11-09		PD745	Díaz-Tapia et al. (2017b)	MF101431	MF093972
Rhodomelaceae	Chondria sp. A2	Coral Bay, WA, Australia	2015-03-23		PD1739	Díaz-Tapia et al. (2017b)	MF094044
Rhodomelaceae	Chondria sp. A3	Geelong, VIC, Australia	2015-02-03		PD1426	Díaz-Tapia et al. (2017b)	MF094045
Rhodomelaceae	Chondria sp. A4	Rottnest Island, WA, Australia	2015-03-15		PD1582	Díaz-Tapia et al. (2017b)	MF101451	MF093973
Rhodomelaceae	Chondria sp. A5	Coral Bay, WA, Australia	2015-03-24		PD1759	Díaz-Tapia et al. (2017b)	MF094046
Rhodomelaceae	Chondria sp. A8	Geelong, VIC, Australia	2015-02-03		PD1430	Díaz-Tapia et al. (2017b)	MF094047
Rhodomelaceae	Chondria sp. A11	Heron Island, QLD, Australia	2015-05-17		PD1961	Díaz-Tapia et al. (2017b)	MF094049
Rhodomelaceae	Chondria sp. BR	Praia de Parati, Espírito Santo, Brazil	2014-04-08		PD620	Díaz-Tapia et al. (2017b)	MF101429	MF093974
Rhodomelaceae	Chondria sp. D180	De Hoop, Western Cape, South Africa	2009-08-20	RJ Anderson & JJ Bolton	D180	Francis et al. (2017)	KY927804
Rhodomelaceae	Chondria sp. WES-2014b	Keys Marine Lab, Florida Keys, FL, USA	1998-07-04	S. Fredericq	LAF-07-4-98-01-01	Ehrenhaus et al. (unpublished)	KF564780
Rhodomelaceae	Chondria sp.1 SSut-2108	Utoro, Hokkaido, Japan	1999-07-30		SAP115363	Sutti et al. (2018)	MG255062	MG272237
Rhodomelaceae	Chondria sp.1 MPa-2020	HI, USA			ARS 02748	Sherwood et al. (2020)	MT039616		The rbcL sequence (MT039616) was excluded from the phylogenetic analyses to avoid loss of statistical power because it is less than 1200 bp (705 bp).
Rhodomelaceae	Chondria sp.1 MPa-2020	HI, USA			ARS 03562	Sherwood et al. (2010, 2020)	MT039617	HQ422964
Rhodomelaceae	Chondria sp.1 ARS 02916	Makai Pier, Oahu Island, HI, USA	2007-09-07	A. Kurihara	ARS 02916	Kurihara et al. (2010), Sherwood et al. (2020)	MT039618	GU223880	The rbcL sequence (MT039618) was excluded from the phylogenetic analyses to avoid loss of statistical power because it is less than 1200 bp (711 bp).
Rhodomelaceae	Chondria sp.2 ARS 03847	Makai Pier, Oahu Island, HI, USA	2007-09-07	A. Kurihara	ARS 03847	Kurihara et al. (2010)		GU223881
Rhodomelaceae	Chondria sp. ARS 01780	HI, USA			ARS 01780	Sherwood et al. (2010)		HQ423002
Rhodomelaceae	Chondria sp.	Kuwait	2019-06-06		ZOU060319-06	Al-Bader & Variyam (unpublished)		MT783832
Rhodomelaceae	Chondria sp. ODC1504	Diani Beach (4.30 S, 39.599 E), Kenya	2008-03-30	O. De Clerck	ODC1504	International Barcode of Life (iBOL)		HQ956977 (as Ceramiales sp.)
Rhodomelaceae	Chondria sp.1 TNE	Offshore of Tanegashima Island (30.684 N, 130.849 E), Kagoshima Pref., Japan	2016-05-19	R. Terada	TNS AL-209903	This study	LC821202	LC820966
Rhodomelaceae	Chondria sp.2 TNE	Offshore of Tanegashima Island (30.684 N, 130.849 E), Kagoshima Pref., Japan	2017-07-21	R. Terada	TNS AL-220649	This study	LC821203	LC820967
Rhodomelaceae	Chondria sp.3 TNE	Offshore of Tanegashima Island (30.684 N, 130.849 E), Kagoshima Pref., Japan	2021-05-15	R. Terada	TNS AL-222062	This study	LC821204	LC820968
Rhodomelaceae	Chondria sp.4 TNE	Offshore of Tanegashima Island (30.684 N, 130.849 E), Kagoshima Pref., Japan	2017-05-18	R. Terada	TNS AL-220650	This study	LC821205	LC820969
Rhodomelaceae	Chondrophycus anabeliae Sentíes, M.T.Fujii, Cassano & Dreckmann	Garrafón de Castilla, Isla Mujeres, Quintana Roo, Mexico	2007-02-12	A. Sentíes, & M.C. Gil-Rodríguez	UAMIZ 1240 *Holotype	Sentíes et al. (2016)	KX815262
Rhodomelaceae	Chondrophycus anabeliae Sentíes, M.T.Fujii, Cassano & Dreckmann	Cayo Muerto, Parque Nacional Morrocoy, Estado Falcón, Venezuela	2015-05-19	S. Ardito, M.T. Fujii, A. Sentíes & V. Cassano		Cassano et al. (2020)		MN597438
Rhodomelaceae	Chondrophycus dotyi (Y.Saito) K.W.Nam	HI, USA			ARS 00693	Sherwood et al. (2010)		HQ423050
Rhodomelaceae	Chondrophycus planiparvus Popolizio, C.W.Schneider & C.E.Lane	Gurnet Rock (32°20'22.7"N, 64°39'44.8"W), mouth of Castle Harbour, Bermuda	2012-03-13	T.R, Popolizio & C.W. Schneider	BDA 0934 *Holotype	Popolizio et al. (2022)	OK209859	OK209884	The rbcL sequence (OK209859) was excluded from the phylogenetic analyses to avoid loss of statistical power because its 5' side is shorter than the other sequences. The cox1 sequence (OK209884) was excluded from the phylogenetic analyses to avoid loss of statistical power because it is less than 600 bp (458 bp).
Rhodomelaceae	Chondrophycus succisus (A.B.Cribb) K.W.Nam	Honolui Maloo Bay Beach, Molokai Island, HI, USA	2007-02-11	A. Kurihara, T. Sauvage & T. Chandrasekharan	ARS 02583	Kurihara et al. (2010)		GU223884
Rhodomelaceae	Chondrophycus undulatus (Yamada) Garbary & J.T. Harper	Toriakeura (35.69171 N, 140.86638 E), Nagasaki Town, Choshi City, Chiba Pref., Japan	2017-05-12	M. Suzuki	TNS AL-209293	This study	LC821206	LC820970
Rhodomelaceae	Chondrophycus sp. ARS 03326	Richardson Beach Park, Hawaii Island, HI, USA	2008-01-23	A. Kurihara & K. Conklin	ARS 03326	Kurihara et al. (2010)		GU223885
Rhodomelaceae	Chondrophycus sp. ARS 00734	HI, USA			ARS 00734	Sherwood et al. (2010)		HQ423056
Rhodomelaceae	Chondrophycus sp. ARS 00735	HI, USA			ARS 00735	Sherwood et al. (2010)		HQ423057
Rhodomelaceae	Chondrophycus sp. JML0226	Maré, Loyalty Is., New Caledonia	2005-03-22	C. Payri	JML0226 / IRD100	Rousseau et al. (2017)		KX258814 (as C. cf. undulatus)
Rhodomelaceae	Chondrophycus sp. JML0235	Lifou, Loyalty Is., New Caledonia	2005-03-23	C. Payri	JML0235 / IRD86	Rousseau et al. (2017)		KX258817
Rhodomelaceae	Chondrophycus sp. JML0239	Maré, Loyalty Is., New Caledonia	2005-03-21	C. Payri	JML0239/IRD96	Rousseau et al. (2017)		KX258816
Rhodomelaceae	Chondrophycus sp. JML0250	Beautemps/Beaupré, Loyalty Is., New Caledonia	2005-04-06	C. Payri	JML0250 / IRD111	Rousseau et al. (2017)		KX258813
Rhodomelaceae	Chondrophycus sp. JP	Okinoshima (34.99092 N, 139.82325 E), Tateyama City, Chiba Pref., Japan	2022-05-03	M. Suzuki	TNS AL-220627	This study	LC821207	LC820971
Rhodomelaceae	Chondrophycus sp.1 TNE	Offshore of Tanegashima Island (30.684 N, 130.849 E), Kagoshima Pref., Japan	2016-05-18	R. Terada	TNS AL-220652	This study		LC820972
Rhodomelaceae	Chondrophycus sp.2 TNE	Offshore of Tanegashima Island (30.684 N, 130.849 E), Kagoshima Pref., Japan	2016-05-18	R. Terada	TNS AL-220653	This study		LC820973
Rhodomelaceae	Coeloclonium sp. UA0240	Port MacDonnell, SA, Australia	1995-08-28	M.H. Hommersand	UA0240	García-Soto & Lopez-Bautista (2018)	MH388575	MH388746
Rhodomelaceae	Corynecladia clavata (Sonder) J.Agardh	The Caves, VIC, Australia	2005-01-21	P. Diaz-Tapia & M. Brookes	PD1345	Cassano et al. (2019)		MH704456
Rhodomelaceae	Epiglossum smithiae (Hooker f. & Harvey) Kützing	Warrnambool, VIC, Australia	1995-07-13	M.H. Hommersand	UA0030	García-Soto & Lopez-Bautista (2018)	MH388544	MH388723
Rhodomelaceae	Eutrichosiphonia confusa (Hollenberg) Savoie & G.W.Saunders	Santa Cruz (Four Mile; 36.966 N, 122.123 W), CA, USA	2010-05-19	B. Clarkston, K. Hind & S. Toews	GWS021926	Savoie & Saunders (2019)	MF120870
Rhodomelaceae	Eutrichosiphonia paniculata (Montagne) D.E.Bustamante & T.O.Cho	Ica, Pisco, Lagunillas, Peru	2012-08-27	T.O. Cho & D.E. Bustamante	CUK6524	Bustamante et al. (2021)	KR090582
Rhodomelaceae	Eutrichosiphonia tapinocarpa (Suringar) D.E.Bustamante & T.O.Cho	Minamiarao, Arao City, Kumamoto Pref. Japan	2008-04-18	T.O. Cho	CUK4134	Bustamante et al. (2021)	MT597094
Rhodomelaceae	Halopithys incurva (Hudson) Batters	Punta del Hidalgo, Tenerife, Canary Islands, Spain	2014-02-20	M. Sanson	CI004	García-Soto & Lopez-Bautista (2018)	MH388510
Rhodomelaceae	Halopithys incurva (Hudson) Batters	Punta Plata, Cádiz, Spain	2011-02-19		26545	Díaz-Tapia et al. (2017b)		MF094022
Rhodomelaceae	Halopithys schottii (W.R.Taylor) L.E.Phillips & De Clerck	Parati beach, Espirito Santo, Brazil				Araujo (unpublished)	MG757127	MG188834	The rbcL sequence (MG757127) was excluded from the phylogenetic analyses to avoid loss of statistical power because it is less than 1200 bp (1102 bp).
Rhodomelaceae	Haplodasya sp. UA0530	Bales Beach, Kangaroo Island, SA, Australia	1995-11-08	M.H. Hommersand & F.C. Hommersand	UA0530	García-Soto (Thesis)	MH388579	MH388749	The rbcL sequence (MH388579) was excluded from the phylogenetic analyses to avoid loss of statistical power because it is less than 1200 bp (611 bp).
Rhodomelaceae	Kapraunia pentamera (Hollenberg) Savoie & G.W.Saunders	Punta Galeta, Colon, Panama	2009-05-14	B. Wysor & L. Sargent	PHYKOS-1995	Mamoozadeh & Freshwater (2011)	HM573563
Rhodomelaceae	Kapraunia schneideri (Stuercke & Freshwater) Savoie & G.W.Saunders	Patriot’s Point (34.785 N, 79.908 W), Mt. Plesant, Charleston Harbor, SC, USA	2012-06-22	L.G.K. Kraft & G.V. Filloramo	GWS031240	Savoie & Saunders (2019)	MF120837
Rhodomelaceae	Kapraunia sp. DWF-2011	Isla Afuera, Veraguas, Panama	2008-01-16	B. Wysor & J. Alden	PHYKOS-3535	Mamoozadeh & Freshwater (2011)	HM573562
Rhodomelaceae	Kuetzingia canaliculata (Greville) Sonder	Surfers Point, Prevelly, WA, Australia	2015-03-12		PD1540	Díaz-Tapia et al. (2017b)	MF101449	MF093984
Rhodomelaceae	Lampisiphonia iberica I.Bárbara, Secilla, Diaz Tapia & H.G.Choi	El Grelle (43°22.56’ N, 8°23.09’ W), A Coruña, Spain	2007-11-08	I. Bárbara, A. Suárez & V. Peña	SANT-Algae 19509 [CH1533] *Holotype	Bárbara et al. (2013)	JX828131
Rhodomelaceae	Laurencia alfredensis Francis, Bolton, Mattio & R.J.Anderson	Double Mouth, Eastern Cape, South Africa	2010-07-14	R.J. Anderson & J.J. Bolton		Francis et al. (2017)	KY927727
Rhodomelaceae	Laurencia brachyclados Pilger	HI, USA			ARS 02539	Sherwood et al. (2010)		HQ422747
Rhodomelaceae	Laurencia cf. brongniartii J.Agardh	Makang Harbor, Taiwan	1993-07-11	S. Fredericq & S.-M. Lin		Fujii et al. (2006)	AF465814
Rhodomelaceae	Laurencia cf. brongniartii J.Agardh	Ile des Pins, New Caledonia	2005-12-02	C. Payri	JML0150 / IRD124	Rousseau et al. (2017)	KX146178	KX258820
Rhodomelaceae	Laurencia caduciramulosa Masuda & Kawaguchi	Crandon Park, Key Biscayne, FL, USA	2013-08-13			Collado-Vides et al. (2014)	KJ700867
Rhodomelaceae	Laurencia cf. calliptera Kützing	Ile des Pins, New Caledonia	2005-11-27	C. Payri	JML0132 / IDP05-223	Rousseau et al. (2017)	KX146182	KX258825
Rhodomelaceae	Laurencia caraibica P.C.Silva	Playa Paraíso, Tenerife, Canary Islands, Spain	2006-02-23	A. Sentíes		Gil-Rodríguez et al. (2009)	EF658642
Rhodomelaceae	Laurencia catarinensis Cordeiro-Marino & M.T.Fujii	Pechigueras, Lanzarote, Canary Islands, Spain	2013-01-15		TFC Phyc.14870	Machin-Sanchez et al. (2014)	KF492777	KF492718	The rbcL sequence (KF492777) was excluded from the phylogenetic analyses to avoid loss of statistical power because it is less than 1200 bp (1193 bp).
Rhodomelaceae	Laurencia complanata (Suhr) Kützing	Salt Rock, KwaZulu-Natal, South Africa	2010-12-09	R.J. Anderson & J.J. Bolton		Francis et al. (2017)	KY927738
Rhodomelaceae	Laurencia corymbosa J.Agardh	Double Mouth, Eastern Cape, South Africa	2010-07-14	R.J. Anderson & J.J. Bolton		Francis et al. (2017)	KY927728
Rhodomelaceae	Laurencia dendroidea J.Agardh	Pto. de la Cruz, Tenerife, Canary Islands, Spain	2006-07-13	M.C. Gil-Rodríguez, M.T. Fujii & A. Sentíes		Gil-Rodríguez et al. (2009)	EF686000
Rhodomelaceae	Laurencia dendroidea J.Agardh	Pechigueras, Lanzarote, Canary Islands, Spain	2013-01-15		TFC Phyc.14878	Machin-Sanchez et al. (2014)		KF492724
Rhodomelaceae	Laurencia dichotoma Francis, Bolton, Mattio & R.J.Anderson	Jesser Point, Sodwana Bay, KwaZulu-Natal, South Africa	2011-03-22	J.J. Bolton, R.J. Anderson & C.M. Francis		Francis et al. (2017)	KY927786
Rhodomelaceae	Laurencia digitata Francis, Bolton, Mattio & R.J.Anderson	Natures Valley, Western Cape, South Africa	2008-07-04	R.J. Anderson & J.J. Bolton		Francis et al. (2017)	KY927748
Rhodomelaceae	Laurencia filiformis (C.Agardh) Montagne	Tarcoola Beach, WA, Australia	1995-09-21	M.H. Hommersand & F.C. Hommersand		Cassano et al. (2019)	MH704449
Rhodomelaceae	Laurencia flexuosa Kützing	Eastern Cape Province, South Africa	2003-06-15	O. De Clerck	ODC1082	Rousseau et al. (2017)	KX146179 (as Laurencia sp.)	KX258821 (as Laurencia sp.)
Rhodomelaceae	Laurencia glomerata (Kützing) Kützing	Die Eiland, Keurbooms, Western Cape, South Africa	2010-09-22	R.J. Anderson & J.J. Bolton		Francis et al. (2017)	KY927740
Rhodomelaceae	Laurencia griseaviolacea M.J.Wynne	Buffel's Bay, Western Cape, South Africa	2008-09-17	R.J. Anderson & J.J. Bolton		Francis et al. (2017)	KY927761 (as L. stegengae)
Rhodomelaceae	Laurencia intricata J.V.Lamouroux	Ojo Agua, Puerto Morelos, Quintana Roo, Mexico	2004-04-16	J. Díaz-Larrea & A. Sentíe		Gil-Rodríguez et al. (2009)	EF658643
Rhodomelaceae	Laurencia intricata J.V.Lamouroux	Fairyland Creek, Bermuda Island, Bermuda	2010-08-25	C.W. Schneider, C. Lane & T.R. Popolizio	CWS/CEL 10-32-5 [BDA 0483]	Popolizio et al. (2022)	OK209879	OK209897	The rbcL sequence (OK209879) was excluded from the phylogenetic analyses to avoid loss of statistical power because its 5' side is shorter than the other sequences. The cox1 sequence (OK209897) was excluded from the phylogenetic analyses to avoid loss of statistical power because it is less than 600 bp (458 bp).
Rhodomelaceae	Laurencia karachiana Bibi, Cassano & Rasheed	Buleji (24.837 N, 66.8197 E), Karachi, Pakistan	2018-08-13	R. Bibi	KUH-SW-1312	Bibi et al. (2019)	MK796228	MK796229
Rhodomelaceae	Laurencia laurahuertana Mateo-Cid, Mendoza-González, Senties & Diaz-Larrea	Punta Herrero (19°19'19" N, 89°27'43" W), Quintana Roo, Mexico	2012-04-12	A.C. Mendoza Gonzalez & L.E. Mateo-Cid		Mateo-Cid et al. (2014)	KF279401		The rbcL sequence (KF279401) was excluded from the phylogenetic analyses to avoid loss of statistical power because it is less than 1200 bp (884 bp).
Rhodomelaceae	Laurencia longiramea Cassano, G.N.Santos, J.M.C.Nunes, M.C.Oliveira & M.T.Fujii	Praia Rasa, Armação dos Búzios, Rio de Janeiro, Brazil	2005-01-13	V. Cassano & J.C. De-Paula	SP365433 *Holotype	Cassano et al. (2019)	MH704451	MH704455
Rhodomelaceae	Laurencia cf. majuscula (Harvey) A.H.S.Lucas	Dhofar, Oman	Sep. 2001	M.J. Wynne	WYNR154	Rousseau et al. (2017)	KX146184	KX258827
Rhodomelaceae	Laurencia cf. mariannensis Yamada	Ilot Larégnère, Lagon Sud-Ouest, New Caledonia	2003-07-11	C. Payri	JML0185 / IRD75, NC03-2017	Martin-Lescanne et al. (2010), Rousseau et al. (2017)	FJ785313	KX258823
Rhodomelaceae	Laurencia mcdermidiae I.A.Abbott	Near Laie, Oahu Island, HI, USA	2007-04-08	A. Kurihara	ARS 02522	Kurihara et al. (2010)		GU223877
Rhodomelaceae	Laurencia microcladia Kützing	Capt. Williams’ Bay, Bermuda Island, Bermuda	2012-01-15	C.W. Schneider, C. Lane & T.R. Popolizio	CWS/CEL/TRP 12-2-2	Popolizio et al. (2022)	OK209880	OK209905	The rbcL sequence (OK209880) was excluded from the phylogenetic analyses to avoid loss of statistical power because its 5' side is shorter than the other sequences. The cox1 sequence (OK209905) was excluded from the phylogenetic analyses to avoid loss of statistical power because it is less than 600 bp (458 bp).
Rhodomelaceae	Laurencia multiclavata Francis, Bolton, Mattio & R.J.Anderson	Cape St Francis, Eastern Cape, South Africa	2010-03-29	R.J. Anderson		Francis et al. (2017)	KY927766
Rhodomelaceae	Laurencia mutueae Sentíes, Cassano & Dreckmann	Isla la Roqueta, Acapulco, Guerrero, Mexico	2017-06-07	A. Sentíes & K.M. Dreckmann	UAMIZ 1325 *Holotype	Sentíes et al. (2019)		MK182532
Rhodomelaceae	Laurencia natalensis Kylin	Jesser Point, Sodwana Bay, KwaZulu-Natal, South Africa	2009-06-10	R.J. Anderson & J.J. Bolton		Francis et al. (2017)	KY927764
Rhodomelaceae	Laurencia natalensis Kylin	Cabo San Roman, Falcon, Venezuela	2012-10-06	G. García-Soto	UA1099	García-Soto (Thesis)		MH388707
Rhodomelaceae	Laurencia nidifica J.Agardh	Near Laie, Oahu Island, HI, USA	2007-05-20	A. Kurihara	ARS 02581	Kurihara et al. (2010)		GU223888
Rhodomelaceae	Laurencia nipponica Yamada	Muroran, Hokkaido, Japan	2008-05-10	T. Abe		Kurihara et al. (2010)		GU223875
Rhodomelaceae	Laurencia cf. obtusa (Hudson) J.V.Lamouroux	Banyuls sur Mer, France	2007-07-30	L. Bittner	LBC0053 / PC0145178	Rousseau et al. (2017)	KX146185	KX258828
Rhodomelaceae	Laurencia okamurae Yamada	Okinoshima (34.99092 N, 139.82325 E), Tateyama City, Chiba Pref., Japan	2022-05-03	M. Suzuki	TNS AL-220633	This study	LC821208	LC820974
Rhodomelaceae	Laurencia oliveirana Yoneshigue-Valentin, M.J.Wynne & Cassano	Ponta da Cabeca, Arraial do Cabo, Rio de Janeiro, Brazil	2008-07-07	V. Cassano & J.C. De-Paula	SP399.857	Cassano et al. (2012b)	JF810352
Rhodomelaceae	Laurencia pacifica Kylin	Central beach, Moss Beach, CA, USA	1992-02-17	S. Fredericq	LAF L37	Fujii et al. (2006)	AY588411		The rbcL sequence (AY588411) was excluded from the phylogenetic analyses to avoid loss of statistical power because it is less than 1200 bp (1009 bp).
Rhodomelaceae	Laurencia pacifica Kylin	Pebble Beach (36.567 N 121.943 W), Stillwater Cove, CA, USA	2010-05-20	B. Clarkston, K. Hind & S. Toews	GWS022101	Saunders (2014)		KM254466
Rhodomelaceae	Laurencia pumila (Grunow) Papenfuss	Jesser Point, Sodwana Bay, KwaZulu-Natal, South Africa	2009-06-09	R.J. Anderson & J.J. Bolton		Francis et al. (2017)	KY927730
Rhodomelaceae	Laurencia pyramidalis Bory ex Kützing	Roscoff, Brittany, France	2002-12-05	F. Rousseau	PC0146011 (JML0042)	Martin-Lescanne et al. (2010), Rousseau et al. (2017)	FJ785316
Rhodomelaceae	Laurencia pyramidalis Bory ex Kützing	Anjos-Piscinas, Santa Maria, Azores archipelago, Portugal	2011-07-03		TFC Phyc.14725	Machin-Sanchez et al. (2014)		KF492729
Rhodomelaceae	Laurencia saitoi Perestenko	Stillwater Cove, Pebble Beach, CA, USA	2010-05-20	B. Clarkston, K. Hind & S. Toews	GWS022163	International Barcode of Life (iBOL)		HQ544207
Rhodomelaceae	Laurencia snackeyi (Wever-van Bosse) Masuda	Coral Bay, WA, Australia			MELU JFC0032	Verbruggen & Costa (2015), Díaz-Tapia et al. (2017)	LN833431	MF093985
Rhodomelaceae	Laurencia sodwaniensis Francis, Bolton, Mattio & R.J.Anderson	Jesser Point (27°310 59″ S, 32°400 59″ E), Sodwana Bay, KwaZulu-Natal, South Africa	2011-03-22	J.J. Bolton, R.J. Anderson & C.M. Francis	#987 *Paratype	Francis et al. (2017)	KY927790		The rbcL sequence (KY927790) was excluded from the phylogenetic analyses to avoid loss of statistical power because it is a chimeric of a species of Antithamnionella.
Rhodomelaceae	Laurencia tasmanica Hooker f. & Harvey				PD1289	Díaz-Tapia et al. (2017b)	MF094081
Rhodomelaceae	Laurencia viridis Gil-Rodríguez & Haroun	Roca Negra, Pta. del Hidalgo, Tenerife, Canary Islands, Spain	2005-10-06	M.C. Gil-Rodríguez		Gil-Rodríguez et al. (2009)	EF685999
Rhodomelaceae	Laurencia viridis Gil-Rodríguez & Haroun	Boca de Ribeira Seca, Santa Maria, Azores archipelago, Portugal	2011-07-02		TFC Phyc.14712	Machin-Sanchez et al. (2014)		KF492760
Rhodomelaceae	Laurencia sp. ARS 02602	Sand Island, Oahu Island, HI, USA	2007-05-22	D. Amato	ARS 02602	Kurihara et al. (2010)		GU223894
Rhodomelaceae	Laurencia sp. ARS 02760	Reef in front of the Kahala Hotel, Oahu Island, HI, USA	2007-06-14	A. Kurihara	ARS 02760	Kurihara et al. (2010)		GU223893
Rhodomelaceae	Laurencia sp. ARS 02799	HI, USA			ARS 02799	Sherwood et al. (2010)		HQ422654
Rhodomelaceae	Laurencia sp. ARS 03515	Near Ulehawa Beach Park, Oahu Island, USA	2007-11-12	A. Kurihara	ARS 03515	Kurihara et al. (2010)		GU223891
Rhodomelaceae	Laurencia sp. ARS 03697	Near Shipwreck Beach, Lanai Island, HI, USA	2008-03-28	A. Kurihara, D. O'Doherty & T. Sauvage	ARS 03697	Kurihara et al. (2010)		GU223892
Rhodomelaceae	Laurencia sp. ARS 03729	Sandy Beach, Oahu Island, HI, USA	2008-04-19	A. Kurihara	ARS 03729	Kurihara et al. (2010)		GU223889
Rhodomelaceae	Laurencia sp. D821	South Africa	2010-09-09	R.J. Anderson & J.J. Bolton	D821	Francis et al. (unpublished)	KY927733
Rhodomelaceae	Laurencia sp. IRD132	Ile des Pins, New Caledonia	2005-12-02	C. Payri	IRD132	Martin-Lescanne et al. (2010), Rousseau et al. (2017)	FJ785312 (as L. cf. majuscula)
Rhodomelaceae	Laurencia sp. JML0097	Ilot Larégnère, Lagon Sud-Ouest, New Caledonia	2008-01-31	J. Martin-Lescanne	JML0097 / PC0145177	Rousseau et al. (2017)	KX146181	KX258824
Rhodomelaceae	Laurencia sp. JML0141	Ile des Pins, New Caledonia	2005-11-30	C. Payri	JML0141 / IRD122	Rousseau et al. (2017)	KX146180	KX258822
Rhodomelaceae	Laurencia sp. JML0216	Maré (21.32 S, 168.04 E), Loyalty Island, New Caledonia	2005-03-19	C. Payri	JML0216 / IRD97	Rousseau et al. (2017)	KX146177	KX258819
Rhodomelaceae	Laurencia sp. JP (L. cf. intricata)	Oishizaki (34.27268 N, 134.95436 E), Yura, Sumoto City, Hyogo Pref., Japan	2020-06-24	M. Suzuki	TNS AL-213820	This study	LC821209	LC820975
Rhodomelaceae	Laurencia sp. TNE	Offshore of Tanegashima Island (30.684 N, 130.849 E), Kagoshima Pref., Japan	2021-05-16	R. Terada	TNS AL-220657	This study	LC821210	LC820976
Rhodomelaceae	Laurencia sp. UAMIZ-1050	Frente al Arrecife, Puerto Morelos, Quintana Roo, Mexico		J. Díaz-Larrea & A. Sentíes	UAMIZ-1050	Cassano et al. (unpublished)	GU330218
Rhodomelaceae	Laurencia sp. UAMIZ-1052	Isla Mujeres, Quintana Roo, Mexico		J. Díaz-Larrea & A. Sentíes	UAMIZ-1052	Cassano et al. (unpublished)	GU330220
Rhodomelaceae	Laurenciella marilzae (Gil-Rodríguez, Sentíes, Díaz-Larrea, Cassano & M.T.Fujii) Gil-Rodríguez, Sentíes, Díaz-Larrea, Cassano & M.T.Fujii	Pta Hidalgo, Tenerife, Canary Islands, Spain	2015-06-10		HV1501	Díaz-Tapia et al. (2017b)		MF093987
Rhodomelaceae	Laurenciella mayaimii L.Collado-Vides, Cassano & M.T.Fujii	Deering Estate, Biscayne Bay, FL, USA	2013-08-12	L. Collado-Vides, V. Cassano & M.T. Fujii		Collado-Vides et al. (2018)		MG004176
Rhodomelaceae	Laurenciella namii Popolizio, C.W.Schneider & C.E.Lane	Crandon Park, Key Biscayne, FL, USA	2013-08-14	L. Collado-Vides, V. Cassano & M.T. Fujii		Collado-Vides et al. (2018)		MG004179
Rhodomelaceae	Lenormandia muelleri Sonder	Port MacDonnell	1995-07-14	M.H. Hommersand	UA0029	García-Soto (Thesis)	MH388543		The rbcL sequence (MH388543) was excluded from the phylogenetic analyses to avoid loss of statistical power because it is less than 1200 bp (666 bp).
Rhodomelaceae	Lenormandia pardalis J.Agardh	Hamelin Bay, WA, Australia	1995-09-26	M.H. Hommersand & F.C. Hommersand	UA0027	García-Soto & Lopez-Bautista (2018)		MH388722
Rhodomelaceae	Lenormandia spectabilis Sonder	Cervantes, WA, Australia	1995-09-20	M.H. Hommersand & F.C. Hommersand	UA0018	García-Soto & Lopez-Bautista (2018)	MH388538	MH388720
Rhodomelaceae	Leptosiphonia brodiei (Dillwyn) Savoie & G.W.Saunders	Australia			CUK10864	Bustamante et al. (2021)	MT597085
Rhodomelaceae	Leptosiphonia fibrillosa (Agardh) Savoie & G.W.Saunders	Rookery Bay, Falkland Islands, UK	1999-12-31	M.H. Hommersand	UA0539	García-Soto & Lopez-Bautista (2018)	MH388582
Rhodomelaceae	Leptosiphonia flexicaulis (Harvey) Savoie & G.W.Saunders	Maerl bed (btw Deer Arm & East Arm; 49.525 N, 57.826 W), Bonne Bay, NF, Canada	2006-07-13	L. Le Gall, B. Hooper & J. Utge	GWS007111	Savoie & Saunders (2019)	MF120856
Rhodomelaceae	Leptosiphonia schousboei (Thuret) Kylin	Playa de Linorsa, San Ciprián, Lugo, Spain	2005-04-25	I. Bárbara & P. Díaz	SANT-Algae 15580 [CH826]	Bárbara et al. (2013)	JX828133
Rhodomelaceae	Lophocladia japonica Yamada	Offshore of Tanegashima Island (30.684 N, 130.849 E), Kagoshima Pref., Japan	2017-07-21	R. Terada	TNS AL-220660	This study	LC821211	LC820977
Rhodomelaceae	Lophocladia japonica Yamada	Kenting National Park, Taiwan			KTR140A07	Wang et al. (unpublished)	MW275801		The rbcL sequence (MW275801) was 8.5% divergent from LC821211. The rbcL sequence (MW275801) was excluded from the phylogenetic analyses to avoid loss of statistical power because it is less than 1200 bp (611 bp).
Rhodomelaceae	Lophocladia kuetzingii (Kuntze) P.C.Silva	Albany, WA, Australia	2015-03-11		PD1509	Díaz-Tapia et al. (2017b)	MF101448	MF093988
Rhodomelaceae	Lophocladia kuetzingii (Kuntze) P.C.Silva	Lanzarote, Canary Islands, Spain			PD4164	Golo et al. (2024)	OQ970075
Rhodomelaceae	Lophocladia trichoclados (C.Agardh) F.Schmitz	Lanzarote, Canary Islands, Spain			PD4369	Golo et al. (2024)	OQ873618
Rhodomelaceae	Lophocladia trichoclados (C.Agardh) F.Schmitz	St. George's Harbour, St. George's, Bermuda	2008-02-12	C. W. Schneider	662102	García-Soto & Lopez-Bautista (2018)		MH388693
Rhodomelaceae	Lophocladia trichoclados (C.Agardh) F.Schmitz	Sint Eustatius (17.466 N, 63.002 W), Netherlands	2015-06-18	L.M. van der Loos	L.3960325			ALSEU322-16
Rhodomelaceae	Lophocladia sp. ARS 00772	HI, USA			ARS 00772	Sherwood et al. (2010)		HQ422836
Rhodomelaceae	Melanothamnus fibrillosus (Okamura) Díaz-Tapia & Maggs	Tatamiiwa (35.69409 N, 140.85786 E), Tokawa, Tokawa Town, Choshi City, Chiba Pref., Japan	2017-05-12	M. Suzuki	TNS AL-209296	This study	LC821212	LC820978
Rhodomelaceae	Melanothamnus japonicus (Harvey) Díaz-Tapia & Maggs	Hamdeok Beach (33.546 N, 126.663 E), Jeju Island, South Korea	2010-05-21	G.W. Saunders	GWS018386	Savoie & Saunders (2015)	KM894072
Rhodomelaceae	Melanothamnus somalensis Bornet & Falkenberg	Raaha Bay, Oman	2001-09-12	M. Wynne	MICH 662274	Díaz-Tapia et al. (2017a)	KX499555
Rhodomelaceae	Melanothamnus unilateralis (Levring) Díaz-Tapia & Maggs	Juan Fernández Islands, Chile		E. Macayo	SANT 31104-6 [JF0192]	Díaz-Tapia et al. (2017a)	KX499549
Rhodomelaceae	Murrayella periclados (C.Agardh) F.Schmitz	Crandon Park, FL, USA	2013-08-13	G. García-Soto	FK029	García-Soto & Lopez-Bautista (2018)	MH388518
Rhodomelaceae	Nanopera merrifieldiae (J.Agardh) S.M.Wilson & Kraft				PD1789	Díaz-Tapia et al. (unpublished)	MF094092		The rbcL sequence (MF094092) was excluded from the phylogenetic analyses to avoid loss of statistical power because it is less than 1200 bp (1071 bp).
Rhodomelaceae	Neurymenia fraxinifolia (Mertens ex Turner) J.Agardh	Rottnest Island, WA, Australia	2015-03-15		PD1628	Díaz-Tapia et al. (2017b)	MF094093
Rhodomelaceae	Neurymenia fraxinifolia (Mertens ex Turner) J.Agardh	Cervantes, WA, Australia	1995-09-20	M.H. Hommersand & F.C. Hommersand	UA0032	García-Soto & Lopez-Bautista (2018)	MH388537	MH388724	The rbcL sequence (MH388537) is 3 bp different from MF094093.
Rhodomelaceae	Neurymenia fraxinifolia (Mertens ex Turner) J.Agardh	Flat Rocks, WA, Australia	2015-03-28		PD1830	Díaz-Tapia et al. (2017b)	MF094094
Rhodomelaceae	Neurymenia nigricans Tak. Tanaka & Itono	Offshore of Tanegashima Island (30.684 N, 130.849 E), Kagoshima Pref., Japan	2021-05-16	R. Terada	TNS AL-215872	This study	LC821213	LC820979
Rhodomelaceae	Neurymenia sp. UA0004	Dap Dap, S. Luzon, Philippines	1998-04-22	L. Liao	UA0004	García-Soto (Thesis)	MH388534
Rhodomelaceae	Ohelopapa flexilis (Setchell) F.Rousseau, Martin-Lescanne, Payri & L.Le Gall	Tahiti, French Polynesia	2007-03-24	A. Pham	01A-07 / UPF4223	Rousseau et al. (2017)		KX258830
Rhodomelaceae	Osmundaria fimbriata (J.V.Lamouroux) R.E.Norris	Culture strain			JW2841	Díaz-Tapia et al. (2017b)	MF101415	MF093991
Rhodomelaceae	Osmundaria obtusiloba (C.Agardh) R.E.Norris	Praia de Parati, Espírito Santo, Brazil	2014-04-08		PD624	Díaz-Tapia et al. (2017b)	MF094105
Rhodomelaceae	Osmundaria obtusiloba (C.Agardh) R.E.Norris	Cabo San Roman, Falcon, Venezuela	2012-10-06	G. García-Soto	G004	García-Soto & Lopez-Bautista (2018)	MH388524	MH388708
Rhodomelaceae	Osmundaria obtusiloba (C.Agardh) R.E.Norris	Launipoko, Maui Island, HI, USA	2007-01-28	A. Kurihara	3949	Sherwood et al. (2011)		HM582900
Rhodomelaceae	Osmundaria prolifera J.V.Lamouroux	Tarcoola Beach, WA, Australia	1995-09-21	M.H. Hommersand & F.C. Hommersand	UA0023	García-Soto & Lopez-Bautista (2018)	MH388540
Rhodomelaceae	Osmundaria spiralis (Lamouroux) R.E.Norris	Cervantes, WA, Australia	1995-09-19	M.H. Hommersand	UA0025	García-Soto (Thesis)		MH388721
Rhodomelaceae	Osmundea oederi (Gunnerus) G.Furnari	Ile Chausey, Normandy, France		L. Le Gall	LLG1116 / PC0145180	Rousseau et al. (2017)		KX258833
Rhodomelaceae	Osmundea osmunda (S.G.Gmelin) K.W.Nam & Maggs	Le Loup (48.7306 N 4.00366 W), Brittany, France	2011-03-23	L. Couceiro & M. Robuchon	RMAR2481	Robuchon et al. (2015)		KJ960872
Rhodomelaceae	Osmundea spectabilis (Postels & Ruprecht) K.W.Nam	McAbee Beach (36.615 N 121.899 W), Monterey, CA, USA	2010-05-21	B. Clarkston, K. Hind & S. Toews	GWS022243	Saunders (2014)		KM254320
Rhodomelaceae	Palisada crustiformans (K.J.McDermid) A.R.Sherwood, A.Kurihara & K.W.Nam	HI, USA			ARS 02715	Sherwood et al. (2010)		HQ422743
Rhodomelaceae	Palisada intermedia (Yamada) K.W. Nam	Oishizaki (34.27268 N, 134.95436 E), Yura, Sumoto City, Hyogo Pref., Japan	2020-06-24	M. Suzuki	TNS AL-213822	This study	LC821214	LC820980
Rhodomelaceae	Palisada yamadana (M.Howe) K.W.Nam	HI, USA			ARS 03490	Sherwood et al. (2010)		HQ422794
Rhodomelaceae	Polysiphonia determinata (Hollenberg) Savoie & G.W.Saunders	Blowhole at Bradys Beach (48.824 N, 125.162 W), Bamfield, BC, Canada	2006-06-15	G.W. Saunders, B. Clarkston & D. McDevit	GWS004015	Savoie & Saunders (2019)	MF120879
Rhodomelaceae	Polysiphonia morrowii Harvey	Ojinbaiso (34.32482 N, 134.70203 E), Tsui, Minamiawaji City, Hyogo Pref., Japan	2021-04-15	M. Suzuki	TNS AL-215869	This study	LC821215	LC820981
Rhodomelaceae	Polysiphonia stricta (Mertens ex Dillwyn) Greville	Two Lights (43.565 N, 70.199 W), Cape Elizabeth, ME, USA	2010-04-19	B. Clarkston, D. McDevit, M. Bruce, A. Savoie & C. Longtin	GWS018112	Savoie & Saunders (2019)	MF120886
Rhodomelaceae	Protokuetzingia australasica (Montagne) Falkenberg	Cervantes, WA, Australia	1995-09-20	M.H. Hommersand & F.C. Hommersand	UA0055	García-Soto & Lopez-Bautista (2018)		MH388725
Rhodomelaceae	Savoiea arctica (J.Agardh) M.J.Wynne	Maerl bed (btw Deer Arm & East Arm; 49.525 N, 57.826 W), Bonne Bay, NF, Canada	2006-07-13	L. Le Gall, B. Hooper & J. Utge	GWS007126	Savoie & Saunders (2016)	KU564478
Rhodomelaceae	Savoiea bipinnata (Postels & Ruprecht) M.J.Wynne	Starichkov Island (52.783 N, 158.617 E), Avacha Gulf, Eastern Kamchatka, Kamchatka Krai, Russia	2013-06-10	G.G. Zhigadlova	KAM0009	Savoie & Saunders (2016)	KU564490
Rhodomelaceae	Savoiea hamata (E.S.Sinova) M.J.Wynne	Lost Islands (52.801 N, 131.484 W), SE wall, Gwaii Haanas, BC, Canada	2011-07-06	G.W. Saunders & K.R. Dixon	GWS027925	Savoie & Saunders (2016)	KU564512
Rhodomelaceae	Savoiea robusta (N.L.Gardner) M.J.Wynne	600m N/W of Roberts Creek Rivermouth (49.423 N, 123.656 W), Roberts Creek, Sunshine Coast, BC, Canada	2010-05-23	K.R. Dixon	GWS022431	Savoie & Saunders (2016)	KU564466
Rhodomelaceae	Spirocladia barodensis Børgesen	HI, USA			ARS 02022	Sherwood et al. (2010)		HQ423090
Rhodomelaceae	Spirocladia hodgsoniae I.A.Abbott	HI, USA			ARS 00755	Sherwood et al. (2010)		HQ422660
Rhodomelaceae	Streblocladia glomerulata (Montagne) Papenfuss	Green Island, Otago, South Island, New Zealand	2017-05-31	M. Desmond	WELT A033608 [ASR172]	Kim et al. (2018)	MH230132
Rhodomelaceae	Streblocladia muelleriana (J.Agardh) L.E.Phillips, Hommersand, N.M.Adams & W.A.Nelson	South Katiki Beach, Otago, South Island, New Zealand	2007-09-30	W. Nelson	WELT A024578 [ASH404]	Kim et al. (2018)	MH230127
Rhodomelaceae	Streblocladia rhododactyla (Harvey) D’Archino, B.Kim & M.S.Kim	Papatiki, Paterson's Inlet, Stewart Island, New Zealand	2014-01-23	B. Twist	WELT A033603 [ASO048]	Kim et al. (2018)	MH230130
Rhodomelaceae	Symphyocladia latiuscula (Harvey) Yamada	Sumiyoshi (38.06904 N, 138.46123 E), Sado City, Niigata Pref., Japan	2017-04-26	M. Suzuki	TNS AL-209297	This study	LC821216	LC820982
Rhodomelaceae	Symphyocladia linearis (Okamura) Falkenberg	Funakoshi (33.89438 N, 132.67316 E), Gogoshima Is., Matsuyama City, Ehime Pref., Japan	2016-06-17	M. Suzuki	TNS AL-207090	This study	LC821217
Rhodomelaceae	Symphyocladiella dendroidea (Montagne) Bustamante, B.Y.Won, S.C.Lindstrom & T.O.Cho	Callao, Peru	2012-02-10	D. Bustamante & M. Calderon	CUK16792	Bustamante et al. (2019)	KU949565
Rhodomelaceae	Tolypiocladia calodictyon (Harvey ex Kützing) P.C.Silva	Kenting National Park, Taiwan			KTR41C16	Wang et al. (unpublished)	MW275799		The rbcL sequence (MW275799) was excluded from the phylogenetic analyses to avoid loss of statistical power because it is less than 1200 bp (463 bp).
Rhodomelaceae	Tolypiocladia glomerulata (C.Agardh) F.Schmitz	Flat Rocks, WA, Australia	2015-03-23		PD1825	Díaz-Tapia et al. (2017b)	MF101467
Rhodomelaceae	Tolypiocladia glomerulata (C.Agardh) F.Schmitz	Taiping Island, Taiwan			TP1I012	Chen (unpublished)	MN920294		The rbcL sequence (MN920294) was excluded from the phylogenetic analyses to avoid loss of statistical power because it is less than 1200 bp (537 bp).
Rhodomelaceae	Tolypiocladia glomerulata (C.Agardh) F.Schmitz	Taiping Island, Taiwan			TP2I007	Chen (unpublished)	MN920305		The rbcL sequence (MN920305) was excluded from the phylogenetic analyses to avoid loss of statistical power because it is less than 1200 bp (618 bp).
Rhodomelaceae	Tolypiocladia glomerulata (C.Agardh) F.Schmitz	Taiping Island, Taiwan			TP4I022	Chen (unpublished)	MN920332		The rbcL sequence (MN920332) was excluded from the phylogenetic analyses to avoid loss of statistical power because it is less than 1200 bp (678 bp).
Rhodomelaceae	Tolypiocladia sp. TNE	Offshore of Tanegashima Island (30.684 N, 130.849 E), Kagoshima Pref., Japan	2017-09-28	R. Terada	TNS AL-213823	This study	LC821218
Rhodomelaceae	Ululania stellata K.E.Apt & K.E.Schlech	Kaalawai, Oahu, HI, USA	2008-03-11	A. Kurihara	ARS 03563	Kurihara et al. (2010)		GU223860
Rhodomelaceae	Vertebrata ericoides (Harvey) Kuntze	Marrawah Beach (40.933 S, 144.60 E), TAS, Australia	2010-01-29	G.T. Kraft & R. Kraft	GWS016590	Savoie & Saunders (2019)	MF120855
Rhodomelaceae	Vertebrata lanosa (Linnaeus) T.A.Christensen	Folly Cove (42.685 N, 70.641 W), Gloucester left side, MA, USA	2010-04-13	D. McDevit & M. Bruce	GWS014765	Savoie & Saunders (2019)	MF120849
Rhodomelaceae	Vertebrata nigra (Hudson) Díaz-Tapia & Maggs	White Horse Beach (41.934 N, 70.56 W), Plymouth, MA, USA	2010-04-12	B. Clarkston, D. McDevit, M. Bruce, A. Savoie & C. Longtin	GWS014710	Savoie & Saunders (2019)	MF120893
Rhodomelaceae	Vertebrata thuyoides (Harvey) Kuntze	Spiddal (53.247 N, 9.303 W), Co. Galway, Ireland	2012-10-16	M.D. Guiry	GWS026296	Savoie & Saunders (2019)	MF120845
Rhodomelaceae	Vidalia colensoi (Hooker f. & Harvey) J.Agardh	Northland, Hooper Point, North Island, New Zealand	2004-11-10	D.W. Freshwater	UA0341	García-Soto (Thesis)	MH388578		The rbcL sequence (MH388578) was excluded from the phylogenetic analyses to avoid loss of statistical power because it is less than 1200 bp (688 bp).
Rhodomelaceae	Vidalia melvillii (J.Agardh) F.Schmitz	Kenting National Park, Taiwan			KTR76D06	Wang et al. (unpublished)	MW275893		The rbcL sequence (MW275893) was excluded from the phylogenetic analyses to avoid loss of statistical power because it is less than 1200 bp (596 bp).
Rhodomelaceae	Vidalia spiralis (J.V.Lamouroux) J.V.Lamouroux ex J.Agardh	Rottnest Island, WA, Australia	2015-03-15		PD1620	Díaz-Tapia et al. (2017b)	MF094106
Rhodomelaceae	Wrightiella blodgettii (Harvey) F.Schmitz	Sint Eustatius (17.516 N, 62.989 W), Netherlands	2015-06-19	W.F. Prud`homme van Reine	L.3960245			ALSEU247-16
Rhodomelaceae	Wrightiella tumanowiczii (Gatty ex Harvey) F.Schmitz	Anchor Ledge, Onslow Bay, NC, USA				Stuercke & Freshwater (unpublished)	EU492922
Rhodomelaceae	Wrightiella tumanowiczii (Gatty ex Harvey) F.Schmitz	Kenting National Park, Taiwan			KTR53E02	Wang et al. (unpublished)	MW275800		The rbcL sequence (MW275800) was excluded from the phylogenetic analyses to avoid loss of statistical power because it is less than 1200 bp (510 bp).
Rhodomelaceae	Wrightiella sp. TNE	Offshore of Tanegashima Island (30.684 N, 130.849 E), Kagoshima Pref., Japan	2016-05-18	R. Terada	TNS AL-220662	This study	LC821219	LC820983
Rhodomelaceae	Yuzurua sp. FRA1041	Guadeloupe, West Indies	2012-05-03	Karubenthos Expedition	FRA1041 / PC0143886	Rousseau et al. (2017)		KX258843
Wrangeliaceae	Anotrichium barbatum (C.Agardh) Nägeli	Oyster Bank, Pwllheli, Cardigan, Wales, UK; cultured	1998-08-20	C.A. Maggs	487a	Maggs et al. (2002)	AY136275		The rbcL sequence (AY136275) was excluded from the phylogenetic analyses to avoid loss of statistical power because it is less than 1200 bp (1160 bp).
Wrangeliaceae	Anotrichium crinitum (Kützing) Baldock	Cape Campbell, New Zealand			A50	Yang & Boo (2004)	AY295158
Wrangeliaceae	Anotrichium furcellatum (J.Agardh) Baldock	Perbes, A Coruña, Spain	2017-01-15	P. Díaz-Tapia	PD2933	Díaz-Tapia et al. (2019)	MK814609
Wrangeliaceae	Anotrichium tenue (C.Agardh) Nägeli	Venezia, Italy				Wolf (unpublished)	LT963537		The rbcL sequence (LT963537) was excluded from the phylogenetic analyses to avoid loss of statistical power because it is less than 1200 bp (683 bp).
Wrangeliaceae	Anotrichium cf. tenue (C.Agardh) Nägeli	Gampo, Gyeongju, South Korea			A20	Yang & Boo (2004)	AY295159
Wrangeliaceae	Anotrichium cf. tenue (C.Agardh) Nägeli	Ulgi, Ulsan, South Korea			A26	Yang & Boo (2004)	AY295160
Wrangeliaceae	Anotrichium yagii (Okamura) Baldock	Uranohama Beach (39.44287 N, 141.97295 E), Funakoshi, Yamada Town, Shimohei Co., Iwate Pref., Japan	2014-08-29	M. Suzuki	TNS AL-195931	This study	LC821220	LC820984
Wrangeliaceae	Anotrichium yagii (Okamura) Baldock	Funakoshi (33.89438 N, 132.67316 E), Gogoshima Is., Matsuyama City, Ehime Pref., Japan	2017-05-26	M. Suzuki	TNS AL-215882	This study	LC821221	LC820985
Wrangeliaceae	"Anotrichium yagii (Okamura) Baldock"	Sinji Island, Wando, South Korea	2006-05-14		AC227	Carlile & Waaland (unpublished)	GQ252541		The rbcL sequence (GQ252541) was excluded from the phylogenetic analyses to avoid loss of statistical power because it is a chimeric of a species of Campylaephora and Navicula.
Wrangeliaceae	Anotrichium sp. ARS 01533	HI, USA			ARS 01533	Sherwood et al. (2010)		HQ423101
Wrangeliaceae	Anotrichium sp. JP (A. cf. tenue)	Hanaze (31°11’ N, 130°30’ E), Kaimonjuccho Town, Ibusuki City, Kagoshima Pref., Japan	2022-06-15	R. Terada	TNS AL-220628	This study	LC821222	LC820986
Wrangeliaceae	Anotrichium sp. TNE	Offshore of Tanegashima Island (30.684 N, 130.849 E), Kagoshima Pref., Japan	2021-10-03	R. Terada	TNS AL-222107	This study	LC821223	LC820987
Wrangeliaceae	Bornetia secundiflora (J.Agardh) Thuret	Perbes, A Coruña, Spain	2017-01-15	P. Díaz-Tapia	PD2926	Díaz-Tapia et al. (2019)	MK814615
Wrangeliaceae	Dasyphila preissii Sonder	Point Lonsdale (38.276 S, 144.62 E), The Springs, TAS, Australia	2010-02-02	G.W. Saunders, L.G.K. Kraft & K.R. Dixon	GWS016620	Bruce & Saunders (2016)	KU381984	HM918274
Wrangeliaceae	Dasythamniella dasyura (Harvey) Womersley	Burying Ground Point (43.44 S, 146.989 E), TAS, Australia	2010-01-21	G.W. Saunders & K.R. Dixon	GWS015175	Bruce & Saunders (2016)	KU381976	HM917616
Wrangeliaceae	"Griffithsia" antarctica Hooker f. & Harvey	Chabunco, Punta Arenas, Chile			G133	Yang & Boo (2004)	AY295163
Wrangeliaceae	Griffithsia corallinoides (Linnaeus) Trevisan	Roscoff, France			G96	Yang & Boo (2004)	AY295164
Wrangeliaceae	Griffithsia corallinoides (Linnaeus) Trevisan	Stora Lauvoyna (60.4425 N, 5.0646 E), Norway	2016-06-11	G.W. Saunders & T. Bringloe	GWS040824	Bringloe et al. (2019)		MN184235
Wrangeliaceae	Griffithsia globulifera Harvey ex Kützing	Sint Eustatius (17.483 N, 62.998 W), Netherlands	2015-06-14	L.M. van der Loos	L.3960306			ALSEU307-16
Wrangeliaceae	"Griffithsia" japonica Okamura	Choshi City, Chiba Pref., Japan	2002-07-27		G100	Kim et al. (2006)	AY295165
Wrangeliaceae	Griffithsia monilis Harvey					McNevin & Whitney (unpublished)	EU079379
Wrangeliaceae	"Griffithsia" okiensis Kajimura	Kamo Bay, Oki Island, Shimane Pref., Japan	2003-05-06		G166	Kim et al. (2006)	AY604865
Wrangeliaceae	Griffithsia okiensis Kajimura	Tokawa (35.69485 N, 140.85898 E), Tokawa Town, Choshi City, Chiba Pref., Japan	2016-04-26	M. Suzuki	TNS AL-207087	This study	LC821224	LC820988
Wrangeliaceae	Griffithsia okiensis Kajimura	Shiraishinohana (33.90682 N, 132.71032 E), Takahama Town, Matsuyama City, Ehime Pref., Japan	2017-05-26	M. Suzuki	TNS AL-215883	This study	LC821225	LC820989
Wrangeliaceae	Griffithsia okiensis Kajimura	Daejung, Jeju Island, South Korea	2005-04-26		G485	Yang & Boo (unpublished)		EU194973
Wrangeliaceae	"Griffithsia" cf. okiensis Kajimura	Jeong Do Ri, Wando, South Korea	2006-05-14		AC224	Carlile & Waaland (unpublished)	GQ252547
Wrangeliaceae	Griffithsia pacifica Kylin	Friday Harbour, WA, USA			G105	Yang & Boo (2004)	AY295168
Wrangeliaceae	Griffithsia pacifica Kylin	UTEX LB2317 (Puerto Penasco, Sonora, Mexico)				Yang & Boo (2004)	AY295169
Wrangeliaceae	Griffithsia subcylindrica Okamura	HI, USA			ARS 00674	Sherwood et al. (2010)		HQ422664
Wrangeliaceae	"Griffithsia" teges Harvey	QueensCliff, Melbourne, VIC, Australia			G107	Yang & Boo (2004)	AY295170
Wrangeliaceae	Griffithsia tomo-yamadae Okamura	Gabaeri, Geojedo, South Korea			G109	Yang & Boo (2004)	AY295171
Wrangeliaceae	"Griffithsia" traversii (J.Agardh) Baldock	Kaikoura, New Zealand			G128	Yang & Boo (2004)	AY295172
Wrangeliaceae	Griffithsia venusta Yamada	Offshore of Tanegashima Island (30.684 N, 130.849 E), Kagoshima Pref., Japan	2015-05-26	R. Terada	TNS AL-200149	This study	LC821226	LC820990
Wrangeliaceae	Griffithsia sp. ARS 01645	HI, USA			ARS 01645	Sherwood et al. (2010)		HQ423085
Wrangeliaceae	"Griffithsia" sp.1 JFC-2019	Mallacoota, VIC, Australia		H. Verbruggen & K.R. Dixon	HV06272	Verbruggen & Costa (unpublished)	MK125386
Wrangeliaceae	"Griffithsia" sp.2 JFC-2019	Mallacoota, VIC, Australia		H. Verbruggen & K.R. Dixon	HV06185	Verbruggen & Costa (unpublished)	MK125388
Wrangeliaceae	Griffithsia sp. 1Coffs	South Solitary Island (SE) (30.208 S, 153.266 E), Coffs Harbour, NSW, Australia	2012-12-10	G.W. Saunders & K.R. Dixon	GWS032653	Jongbloed et al. (2024)	OQ561896	OQ561801
Wrangeliaceae	Griffithsia sp. ODC1630	(4.066 S, 39.689 E), Kenya	2008-04-04	O. De Clerck	ODC1630	International Barcode of Life (iBOL)		HQ956966 (as Ceramiales sp.)
Wrangeliaceae	"Griffithsia" sp.1 TNE (G. cf. subcylindrica)	Offshore of Tanegashima Island (30.684 N, 130.849 E), Kagoshima Pref., Japan	2021-10-03	R. Terada	TNS AL-222106	This study	LC821227	LC820991
Wrangeliaceae	"Griffithsia" sp.1 TNE (G. cf. subcylindrica)	Offshore of Tanegashima Island (30.684 N, 130.849 E), Kagoshima Pref., Japan	2022-06-05	R. Terada	TNS AL-222167	This study	LC821228		The rbcL sequence (LC821228) is identical with LC821227.
Wrangeliaceae	"Griffithsia" sp.2 TNE	Offshore of Tanegashima Island (30.684 N, 130.849 E), Kagoshima Pref., Japan	2021-10-03	R. Terada	TNS AL-222108	This study	LC821229	LC820992
Wrangeliaceae	Gymnothamnion elegans (Schousboe ex C.Agardh) J.Agardh	HI, USA			ARS 02517	Sherwood et al. (2010)		HQ423092
Wrangeliaceae	Haloplegma duperreyi Montagne	HI, USA			ARS 03794	Sherwood et al. (2010)		HQ422989
Wrangeliaceae	Haloplegma sp.1 WA	Pt. Peron (32.271 S, 115.682 E), WA, Australia	2010-11-13	G.W. Saunders & K.R. Dixon	GWS025420	Bruce & Saunders (2016)	KU381989	KU381919
Wrangeliaceae	Halurus flosculosus (J.Ellis) Maggs & Hommersand	Port Erin, Isle of Man			H3	Yang & Boo (2004)	AY295173
Wrangeliaceae	Medeiothamnion protensum (Harvey) E.M.Gordon	Mallacoota, VIC, Australia		H. Verbruggen & K.R. Dixon	HV06304	Verbruggen & Costa (unpublished)	MK125398
Wrangeliaceae	Monosporus indicus Børgesen	HI, USA			ARS 00868	Sherwood et al. (2010)		HQ422606
Wrangeliaceae	Muellerena wattsii (Harvey) F.Schmitz	Warrnambool (38.4031 S, 142.475 E), VIC, Australia	1997-11-15	G.T. Kraft	GWS000334	Bruce & Saunders (2016)		KU381930
Wrangeliaceae	"Pleonosporium" abysicola N.L.Gardner	San Juan Island, WA, USA	2006-08-03	A.L. Carlile	AC261	Carlile & Waaland (unpublished)	FJ415868
Wrangeliaceae	Pleonosporium australicum (Womersley) G.W.Saunders & C.W.Schneider	Windmill Point (41.11 S, 146.817 E), George Town, TAS, Australia	2010-01-19	G.W. Saunders & K.R. Dixon	GWS015077	Schneider & Saunders (2024)	OR336109	OR336105
Wrangeliaceae	Pleonosporium borreri (Smith) Nägeli	Margaritas, A Coruña, Spain	2017-01-16	P. Díaz-Tapia	PD2941	Díaz-Tapia et al. (2019)	MK814701
Wrangeliaceae	Pleonosporium hirtum (Hooker f. & Harvey) Laing	Bicheno (41.87 S, 148.306 E). TAS, Australia	2002-11-25	G.W. Saunders	GWS001468	Bruce & Saunders (2016)	KU381977	HM915913
Wrangeliaceae	Pleonosporium novae-angliae G.W.Saunders & C.W.Schneider	Fort Wetherill (41.479 N, 71.361 W), RI, USA	2007-08-10	G.W. Saunderes & B. Clarkston	GWS005733 *Holotype	Schneider & Saunders (2024)	OQ561894	OQ561797
Wrangeliaceae	Pleonosporium ricksearlesii C.W.Schneider & G.W.Saunders	Ely's Harbour (32.28 N, 64.88 W), Somerset Island, Bermuda	2015-06-30	C.W. Schneider & T.R. Popolizio	MICH 1210917 [BDA1944] *Holotype	Schneider & Saunders (2024)	OR336112	OR336107
Wrangeliaceae	"Pleonosporium" squarrosum Kylin	Sitka, AK, USA	2005-06-24	A.L. Carlile	AC184	Carlile & Waaland (unpublished)	FJ415867
Wrangeliaceae	"Pleonosporium" cf. squarrosum Kylin	Tanu (52.765 N, 131.611 W), Tanu Island, Gwaii Haanas, BC, Canada	2012-06-14	G.W. Saunders & K.R. Dixon	GWS031006	Bruce & Saunders (2016)	KU381982	KU381855
Wrangeliaceae	"Pleonosporium" vancouverianum (J.Agardh) Setchell & N.L.Gardner	San Juan Island, WA, USA	2006-08-03	A.L. Carlile	AC260	Carlile & Waaland (unpublished)	FJ415870
Wrangeliaceae	"Pleonosporium" sp. AC259	San Juan Island, WA, USA	2006-08-03	A.L. Carlile	AC259	Carlile & Waaland (unpublished)	FJ415866
Wrangeliaceae	Pleonosporium sp. JP	Tokawa (35.69485 N, 140.85898 E), Tokawa Town, Choshi City, Chiba Pref., Japan	2017-05-12	M. Suzuki	TNS AL-222042	This study	LC821230
Wrangeliaceae	Pleonosporium sp. TNE	Offshore of Tanegashima Island (30.684 N, 130.849 E), Kagoshima Pref., Japan	2018-05-25	R. Terada & M. Suzuki	TNS AL-220689	This study	LC821231	LC820993
Wrangeliaceae	"Pleonosporium" sp. GWS	Masset Inlet (53.692 N, 132.368 W), Cowley Islands, Haida Gwaii, BC, Canada	2010-06-09	G.W. Saunders & K.R. Dixon	GWS021133	Bruce & Saunders (2016)	KU381986	HQ919416
Wrangeliaceae	Plumaria plumosa (Hudson) Kuntze	Brier Island Western Light (44.249 N, 66.39 W), NS, Canada	2008-05-29	H. Kucera & S. Hamsher	GWS009779	Bruce & Saunders (2016)	KU381993	HM917150
Wrangeliaceae	Ptilota asplenioides (Esper) C.Agardh	SGang Gwaay (52.105 N, 131.241 W), Gwaii Haanas, BC, Canada	2013-08-18	G.W. Saunders & K.R. Dixon	GWS035795	Bruce & Saunders (2016)	KU381991	KU381943
Wrangeliaceae	Ptilota dentata Okamura	Ashikajima (35.72056 N, 140.87 E), Choshi City, Chiba Pref., Japan	2016-04-26	M. Suzuki	TNS AL-207093	This study	LC821232	LC820994
Wrangeliaceae	Ptilota gunneri P.C.Silva, Maggs & L.M.Irvine	Cable Head (46.4628 N, 62.6074 W), PE, Canada	2007-08-19	B. Clarkston, K.R. Dixon & K. Roy	GWS008779	Bruce & Saunders (2016)	KU381983	KU381865
Wrangeliaceae	Ptilota tenuis Kylin	Murchison Island Lagoon (52.604 N, 131.45 W), Gwaii Haanas, BC, Canada	2009-06-22	G.W. Saunders & D. McDevit	GWS013351	Bruce & Saunders (2016)	KU381981	HM915671
Wrangeliaceae	Ptilothamnion sphaericum (P.Crouan & H.Crouan ex J.Agardh) Maggs & Hommersand	A Corunha, Castro, Spain	2011-09-27	P. Díaz-Tapia		Díaz-Tapia & Bárbara (2014)		KJ179927
Wrangeliaceae	Ptilothamnionopsis lejolisea (Farlow) P.S.Dixon	Shaw Island, WA, USA	2006-07-27		AC265	Carlile & Waaland (unpublished)	GQ252576
Wrangeliaceae	Spermothamnion cymosum (Harvey) De Toni	Tabarka (36.9579 N, 8.7554 E), Tunisia	2015-04-04	Ramzi Miladi	RM0209	Manghisi et al. (2019)		MG030803
Wrangeliaceae	Spermothamnion repens (Dillwyn) Magnus	Gloucester (42.685 N, 70.641 W), MA, USA	2010-04-13	D. McDevit & M. Bruce	GWS014772	Schneider & Saunders (2024)	OQ561899	HM915068
Wrangeliaceae	Spongoclonium conspicuum Sonder	Warrnambool (38.4031 S, 142.475 E), VIC, Australia	1997-09-13	G.T. Kraft	GWS000303	Schneider & Saunders (2024)	OR336110
Wrangeliaceae	Spongoclonium pastorale Laing	Daro Bay, Kaikoura, New Zealand	2002-04-24			Yang & Boo (unpublished)	DQ787578
Wrangeliaceae	Tiffaniella snyderae (Farlow) I.A.Abbott	Santa Cruz (36.966 N, 122.123 W), CA, USA	2010-05-19	B. Clarkston, K. Hind & S. Toews	GWS021982	International Barcode of Life (iBOL)		HQ544174
Wrangeliaceae	Wrangelia abscondita C.W.Schneider, M.M.Cassidy & G.W.Saunders	Brackish Pond Flats (32.352 N, 64.801 W), north of Spanish Point, Bermuda	2012-01-17	C.W. Schneider, C. Lane & T. Popolizio	CWS/CEL/TRP 12-8-2 [BDA0547] *Holotype	Jongbloed et al. (2024)	OQ561907	OQ561835
Wrangeliaceae	Wrangelia argus (Montagne) Montagne	Gravelly Bay (32.317 N, 64.714 W), south shore Bermuda Island, Bermuda	2010-08-22	C.W. Schneider & C. Lane	CWS/CEL 10-21-6 [BDA0324]	Jongbloed et al. (2024)	OQ561903	HQ933347
Wrangeliaceae	Wrangelia bicuspidata Børgesen	Sandy Point (17.682 N, 64.902 W), western shore, St. Croix, USVI, Caribbean Sea	2013-11-22	C. Lane, T. Popolizio & E. Salomaki	CEL/CWS 13-39-10 [STX216]	Jongbloed et al. (2024)	OQ561892	OQ561792
Wrangeliaceae	Wrangelia elegantissima R.E.Norris	HI, USA			ARS 03425	Sherwood et al. (2010)		HQ422921
Wrangeliaceae	Wrangelia elegantissima R.E.Norris	NW of Ahu'olaki Island (The Sand Bar), Kaneohe Bay, Oahu Island, HI, USA	2017/xx/xx	B. Brooks	US:BLB 1496	Steier & Brooks (unpublished)		OM460678
Wrangeliaceae	Wrangelia gordoniae K.E.Bucher, D.L.Ballantine, C.Lozada-Troche & J.N.Norris	Kenting National Park, Taiwan			KTR141B05	Wang et al. (unpublished)	MW275802		The rbcL sequence (MW275802) was excluded from the phylogenetic analyses to avoid loss of statistical power because it is less than 1200 bp (486 bp).
Wrangeliaceae	Wrangelia gordoniae K.E.Bucher, D.L.Ballantine, C.Lozada-Troche & J.N.Norris	Saint Eustatius (17.682 N, 64.902 W), Netherlands Antilles, Caribbean Sea	2015-06-19	W.F. Prud`homme van Reine	L.3960247			ALSEU248-16
Wrangeliaceae	Wrangelia hesperia Jongbloed, C.W.Schneider & C.E.Lane	Cove east of Spanish Point (32.307 N, 64.814 W), north shore Bermuda Island, Bermuda	2012-01-18	C.W. Schneider & C. Lane	CWS 12-10-12 [BDA0588] *Holotype	Jongbloed et al. (2024)	OQ561902	OQ561819
Wrangeliaceae	Wrangelia incrassata Jongbloed, C.W.Schneider & C.E.Lane	East of Gurnet Rock, mouth of Castle Harbour, Bermuda	2016-08-09	C.W. Schneider	CWS/TRP 16-18-4 [BDA2019] *Holotype	Jongbloed et al. (2024)	OQ561908	OQ561838
Wrangeliaceae	Wrangelia laxa Jongbloed, C.W.Schneider & C.E.Lane	Ely’s Harbour (32.279 N, 64.88 W), Somerset Island, Bermuda	2012-02-09	T. Popolizio	TRP/CWS 12-31-4 [BDA0832] *Holotype	Jongbloed et al. (2024)	OQ561895	OQ561799
Wrangeliaceae	Wrangelia penicillata (C.Agardh) C.Agardh	Hvar Island (43.155 N, 16.387 E), Croatia, Adriatic Sea	2007-06-10	J. Utge & L. Le Gall	LLG0228	Jongbloed et al. (2024)		OQ561800
Wrangeliaceae	Wrangelia plumosa Harvey	Windmill Point, George Town, TAS, Australia	2010-01-19	G.W. Saunders & K.R. Dixon	GWS015101	Jongbloed et al. (2024)	KY682905	HM917584
Wrangeliaceae	Wrangelia ryancraigii C.W.Schneider & G.W.Saunders	Ledge north northeast of St. George's Island (32.48 N, 64.595 W), Bermuda	2016-07-28	C.W. Schneider & T. Popolizio	CWS/TRP 16-13-5 [BDA1975] *Holotype	Jongbloed et al. (2024)	OQ561897	OQ561809
Wrangeliaceae	Wrangelia secundiramea Jongbloed, C.W.Schneider & C.E.Lane	Cahow Islets (32.355 N, 64.656 W), Turtle Beach, St. David's Island, Bermuda	2012-03-29	T. Popolizio	TRP/CWS 12-48-4 [BDA0996] *Holotype	Jongbloed et al. (2024)	OQ561905	OQ561825
Wrangeliaceae	Wrangelia tagoi (Okamura) Okamura & Segawa	Offshore of Tanegashima Island (30.684 N, 130.849 E), Kagoshima Pref., Japan	2017-09-28	R. Terada	TNS AL-209907	This study	LC821233	LC820995
Wrangeliaceae	Wrangelia tagoi (Okamura) Okamura & Segawa	Offshore of Tanegashima Island (30.684 N, 130.849 E), Kagoshima Pref., Japan	2022-09-29	R. Terada	TNS AL-222220	This study	LC821234	LC820996	The rbcL sequence (LC821234) is identical with LC821233. The cox1 sequence (LC820996) is identical with LC820995.
Wrangeliaceae	Wrangelia tanegana Harvey	Kenting National Park, Taiwan			KTR63D04	Wang et al. (unpublished)	MW275894		The rbcL sequence (MW275894) was excluded from the phylogenetic analyses to avoid loss of statistical power because it is less than 1200 bp (597 bp).
Wrangeliaceae	Wrangelia velutina (Sonder) Harvey	Queenscliff Jetty (38.267 S, 144.668 E), Port Phillip Heads, VIC, Australia	2010-01-14	G.T. Kraft & G.W. Saunders	GWS014845	Jongbloed et al. (2024)	OQ561893	HM917442
Wrangeliaceae	Wrangelia sp. JP (W. cf. tanegana)	Cape Kannon (37.48571 N, 138.62675 E), Shiiya, Kashiwazaki City, Niigata Pref., Japan	2017-06-21	M. Suzuki	TNS AL-209300	This study	LC821235
Wrangeliaceae	Wrangelia sp. TNE (W. cf. tanegana)	Offshore of Tanegashima Island (30.684 N, 130.849 E), Kagoshima Pref., Japan	2022-05-15	R. Terada	TNS AL-222176	This study	LC821236	LC820997
Wrangeliaceae	Wrangelia sp. PD2766	Pebbly beach, VIC, Australia	2016-11-09	P. Díaz-Tapia, H. Verbruggen & K.R. Dixon	PD2766	Díaz-Tapia et al. (2019)	MK814740
Wrangeliaceae	Wrangelia sp. 1BDA	Spanish Point (32.307 N, 64.816 W), north shore Bermuda Island, Bermuda	2015-06-27	C.W. Schneider & T. Popolizio	CWS/TRP 15-14-10 [BDA1912]	Jongbloed et al. (2024)	OQ561910
Wrangeliaceae	Wrangelia sp. 1LH	Malabar Reef (31.511 S, 159.057 E), Lord Howe Island, NSW, Australia	2010-11-21	G.W. Saunders, K.R. Dixon & R. Withall	GWS022904	Jongbloed et al. (2024)	OQ561904	OQ561823
Wrangeliaceae	Wrangelia sp. 2LH	Algae Hole North (31.5619 S, 159.066 E), Lord Howe Island, NSW, Australia	2010-11-21	G.W. Saunders, K.R. Dixon & R. Withall	GWS023616	Jongbloed et al. (2024)	OQ561906	OQ561831
Wrangeliaceae	Wrangelia sp. 1TAS	Snug Park (43.066 S, 147.264 E), TAS, Australia	2010-01-20	G.W. Saunders, L. Kraft & K.R. Dixon	GWS015123	Jongbloed et al. (2024)	OQ561911	HM917595
Wrangeliaceae	Wrangelia sp. 2TAS	Reef west of Verona Sands boat launch (43.275 S, 147.126 E), mouth Huon River, TAS, Australia	2010-01-22	G.W. Saunders & K.R. Dixon	GWS015436	Jongbloed et al. (2024)	OQ561909	OQ561840
Wrangeliaceae	Wrangelia sp. 1WA	Point Peron (32.271 S, 115.682 E), WA, Australia	2010-11-13	G.W. Saunders & K.R. Dixon	GWS025457	Jongbloed et al. (2024)	OQ561898	OQ561810
Wrangeliaceae	Wrangelia sp. TP4I024	Taiping Island, Taiwan			TP4I024	Chen (unpublished)	MN920333		The rbcL sequence (MN920333) was excluded from the phylogenetic analyses to avoid loss of statistical power because it is less than 1200 bp (669 bp).
Wrangeliaceae	Wrangelia sp. US:BLB 1688	Chinaman's hat', Kaneohe Bay, Oahu Island, HI, USA	2017-06-01	B. Brooks, M. Peters, S. Chulakote, C. Smith, L. Penland & L. Tanabe	US:BLB 1688	Steier & Brooks (unpublished)		OM460693
Wrangeliaceae	Wrangelia sp. 1GUAD	Passe à Caret (16.3713 N, 61.6356 W), Grand Cul-de-Sac Marin, Guadeloupe, Caribbean Sea	2012-05-23	L. Le Gall & E. Vassard	FRA1973	Jongbloed et al. (2024)		OQ561804
References
Bárbara, I., Choi, H.-G., Secilla, A., Diaz-Tapia, P., Gorostiaga, J.M., Seo, T.K., Jung, M.-Y. & Berecibar, E. 2013. Lampisiphonia iberica gen. et sp. nov. (Ceramiales, Rhodophyta) based on morphology and molecular evidence. Phycologia 52: 137–155.
Barros-Barreto, M.B., Jaramillo, M.A., Hommersand, M.H., Ferreira, P.C.G. & Maggs, C.A. 2023. Phylogenetic analysis of the red algal tribe Ceramieae reveals multiple morphological homoplasies but defines new genera. Cryptogamie Algologie 44: 13–33.
Barros-Barreto, M.B., McIvor, L., Maggs, C.A. & Ferreira, P.C.G. 2006. Molecular systematics of Ceramium and Centroceras (Ceramiaceae, Rhodophyta) from Brazil. Journal of Phycology 42: 905–921.
Bibi, R., Cassano, V., Da Silva Medeiros, R., Rashid, S. & Rasheed, M. 2019. Morphological and molecular systematic investigation of Laurencia karachiana sp. nov. (Ceramiales, Rhodophyta) from Karachi, Pakistan. Phytotaxa 404: 23–40.
Bringloe, T.T. & Saunders, G.W. 2019b. Trans-Arctic speciation of Florideophyceae (Rhodophyta) since the opening of the Bering Strait, with consideration of the “species pump” hypothesis. Journal of Biogeography 46: 694–705.
Bringloe, T.T. & Saunders, G.W. 2019b. Trans-Arctic speciation of Florideophyceae (Rhodophyta) since the opening of the Bering Strait, with consideration of the “species pump” hypothesis. Journal of Biogeography 46: 694–705.
Bringloe, T.T., Sjøtun, K. & Saunders, G.W. 2019. A DNA barcode survey of marine macroalgae from Bergen (Norway), Marine Biology Research 15: 580–589.
Bruce, M.G. & Saunders, G.W. 2015. Population genetic analyses are consistent with the introduction of Ceramium secundatum (Ceramiaceae, Rhodophyta) to Narragansett Bay, Rhode Island, USA. Ecology and Evolution 5: 5088–5095.
Bruce, M.G. & Saunders, G.W. 2016. A molecular-assisted investigation of diversity, biogeography and phylogenetic relationships for species of Neoptilota and Ptilota (Wrangeliaceae, Rhodophyta) reported along Canadian coasts. Phycologia 56: 36–53.
Bustamante, D.E., Won, B.Y., Lindstrom, S.C. & Cho, T.O. 2019. The new genus Symphyocladiella gen. nov. (Ceramiales, Rhodophyta) based on S. bartlingiana comb. nov. from the Pacific Ocean. Phycologia 58: 9–17.
Bustamante, D.E., Won, B.Y., Wynne, M.J. & Cho, T.O. 2021. Molecular and morphological analyses reveal new taxa additions to the tribe Streblocladieae (Rhodomelaceae, Rhodophyta). Journal of Phycology 57: 817–830.
Cassano, V., Metti, Y., Millar, A.J.K., Gil-Rodriguez, M.C., Senties, A., Diaz-Larrea, J., Oliveira, M.C. & Fujii, M.T. 2012a. Redefining the taxonomic status of Laurencia dendroidea (Ceramiales, Rhodophyta) from Brazil and the Canary Islands. European Journal of Phycology 47: 67–81.
Cassano, V., Oliveira, M.C., Gil-Rodríguez, M.C., Sentíes, A., Díaz-Larrea, J. & Fujii, M.T. 2012b. Molecular support for the establishment of the new genus Laurenciella within the Laurencia complex (Ceramiales, Rhodophyta). Botanica Marina 55: 349–357.
Cassano, V., Santos, G.N., Pestana, E.M.S., Nunes, J.M.C., Oliveira, M.C. & Fujii, M.T. 2019. Laurencia longiramea sp. nov. for Brazil and an emendation of the generic delineation of Corynecladia (Ceramiales, Rhodophyta). Phycologia 58: 115–127.
Cassano, V., Soares, L.P., Vera-Vegas, B.E., Ardito, S., Gómez, S., Sentíes, A. & Fujii, M.T. 2020. Chondrophycus anabeliae and Laurencia digitata (Ceramiales, Rhodophyta) are recorded for the first time for Venezuela expanding their geographic distribtution beyond the type localities. Botanical Sciences 98: 624–643.
Cassidy, M.M., Schneider, C.W. & Saunders, G.W. 2022. The Dasya baillouviana and D. cryptica complexes (Delesseriaceae, Rhodophyta) in Bermuda with three additional new species from the archipelago. Journal of Phycology 58: 731–745.
Cho, T.O., Boo, S.M., Hommersand, M.H., Maggs, C.A., McIvor, L. & Fredericq, S. 2008a. Gayliella gen. nov. in the tribe Ceramieae (Ceramiaceae, Rhodophyta) based on molecular and morphological evidence. Journal of Phycology 44: 721–738.
Cho, T.O., Fredericq, S. & Boo, S.M. 2003a. Ceramium inkyuii sp. nov. (Ceramiaceae, Rhodophyta) from Korea: a new species based on morphological and molecular evidence. Journal of Phycology 39: 236–247.
Cho, T.O., Fredericq, S., Murray, S.N. & Boo, S.M. 2003b. New insights in the taxonomy of the Ceramium sinicola complex: resurrection of C. interruptum (Ceramiaceae, Rhodophyta). Journal of Phycology 39: 775–788.
Cho, T.O., Hommersand, M.H., Won, B.Y. & Fredericq, S. 2008b. Generic boundaries and phylogeny of Campylaephora (Ceramiaceae, Rhodophyta), including Campylaephora californica (Farlow) comb. nov. Phycologia 47: 321–333.
Cho, T.O., Won, B.Y. & Fredericq, S. 2005. Antithamnion nipponicum (Ceramiaceae, Rhodophyta), incorrectly known as A. pectinatum in western Europe, is a recent introduction along the North Carolina and Pacific coasts of North America. European Journal of Phycology 40: 323–335.
Collado-Vides, L., Cassano, V., Díaz-Larrea, J., Duran, A., Da Silva Mendeiros, A., Sentíes, A. & Fujii, M.T. 2014. Spread of the introduced species Laurencia caduciramulosa (Rhodomelaceae, Rhodophyta) to the northwest Atlantic: A morphological and molecular analysis. Phytotaxa 183: 93–107.
Collado-Vides, L., Cassano, V., Santos, G. do Nascimento, Sentíes, A. & Fujii, M.T. 2018. Molecular and morphological characterization of Laurencia intricata and Laurenciella mayaimii sp. nov. (Ceramiales, Rhodophyta) in South Florida, USA. Phycologia 57: 287–297.
De Jong, Y.S.D.M., van der Wurff, A.W.G., Stam, W.T. & Olsen, J.L. 1998. Studies on Dasyaceae. 3. Towards a phylogeny of the Dasyaceae (Ceramiales, Rhodophyta), based on comparative rbcL gene sequences and morphology. European Journal of Phycology 33: 187–201.
Díaz-Tapia, P. & Bárbara, I. 2013. Seaweeds from sand-covered rocks of the Atlantic Iberian Peninsula. Part. 1. The Rhodomelaceae (Ceramiales, Rhodophyta). Cryptogamie Algologie 34: 325–422.
Díaz-Tapia, P. & Bárbara, I. 2014. Seaweeds from sand-covered rocks of the Atlantic Iberian Peninsula. Part 2. Palmariales, Ceramiales (excluding Rhodomelaceae), Gelidiales, Gigartinales, Plocamiales, Rhodymeniales and Scytothamnales. Cryptogamie Algologie 35: 157–199.
Díaz-Tapia, P., McIvor, L., Freshwater, D.W., Verbruggen, H., Wynne, M.J. & Maggs, C.A. 2017a. The genera Melanothamnus Bornet & Falkenberg and Vertebrata S.F. Gray constitute well-defined clades of the red algal tribe Polysiphonieae (Rhodomelaceae, Ceramiales). European Journal of Phycology 52: 1–20.
Díaz-Tapia, P., Maggs, C.A., West, J.A. & Verbruggen, H. 2017b. Analysis of chloroplast genomes and a supermatrix inform reclassification of the Rhodomelaceae (Rhodophyta). Journal of Phycology 53: 920–937.
Díaz-Tapia, P., Pasella, M.M., Verbruggen, H. and Maggs, C.A. 2019. Morphological evolution and classification of the red algal order Ceramiales using plastid phylogenomics. Molecular Phylogenetics and Evolution 137: 76–85.
Du, G., Wu, F., Guo, H., Xue, H. & Mao, Y. 2015. DNA barcode assessment of Ceramiales (Rhodophyta) in the intertidal zone of the northwestern Yellow Sea. Chinese Journal of Oceanology and Limnology 33: 685–695.
Dubrasquet, H., Reyes, J., Sanchez, R.P., Valdivia, N. & Guillemin, M.-L. 2018. Molecular-Assisted Revision of Red Macroalgal Diversity and Distribution along the Western Antarctic Peninsula and South Shetland Islands. Cryptogamie Algologie 39: 409–429.
Francis, C., Bolton, J.J., Mattio, L., Mandiwana-Neudani, T.G. & Anderson, R.J. 2017. Molecular systematics reveals increased diversity within the South African Laurencia complex (Rhodomelaceae, Rhodophyta). Journal of Phycology 53: 804–819.
Freshwater, D.W., Idol, J.N., Parham, S.L., Fernández-García, C., León, N., Gabrielson, P.W. & Wysor, B. 2017. Molecular assisted identification reveals hidden red algae diversity from the Burica Peninsula, Pacific Panama. Diversity 9: 1–38.
Fujii, M.T., Guimaraes, S.M.P.B., Gurgel, C.F.D. & Fredericq, S. 2006. Characterization and phylogenetic affinities of the red alga Chondrophycus flagelliferus (Rhodomelaceae, Ceramiales) from Brazil on the basis of morphological and molecular evidence. Phycologia 45: 432–441.
García-Soto, G. & Lopez-Bautista, J. 2018. Taxonomic notes on the genus Alsidium C. Agardh, including the merging of Bryothamnion Kützing (Rhodomelaceae). Algae 33: 215–229.
Gil-Rodríguez, M.C., Sentíes, A., Díaz-Larrea, J., Cassano, V. & Fujii, M.T. 2009. Laurencia marilzae sp. nov. (Ceramiales, Rhodophyta) from the Canary Islands, Spain, based on morphological and molecular evidence. Journal of Phycology 45: 264–271.
Golo, R., Cebrian, E., Díaz-Tapia, P., Lucic, P., Hoffman, R. & Vergés, A. 2024. Phylogenetic analysis of invasive genus Lophocladia (Rhodomelaceae, Rhodophyta) reveals synonymy of L. lallemandi with L. trichoclados and first record of L. kuetzingii in the NE Atlantic. European Journal of Phycology 59: 112–126.
Gomes, F.P., Maggs, C.A., & Barros-Barreto, M.B.B. 2020. Integrative approach reveals four new cryptic species in the genus Gayliella (Ceramiaceae, Rhodophyta). Journal of Phycology 56: 437–457.
Guillemin, M.-L., Dubrasquet, H., Reyes, J. & Valero, M. 2018. Comparative phylogeography of six red algae along the Antarctic Peninsula: extreme genetic depletion linked to historical bottlenecks and recent expansion. Polar Biology 41: 827–837.
Hommersand, M.H., Freshwater, D.W., Lopez-Bautista, J.M. & Fredericq, S. 2006. Proposal of the Euptiloteae Hommersand et Fredericq, trib. nov. and transfer of some southern hemisphere Ptiloteae to the Callithamnieae (Ceramiaceae, Rhodophyta). Journal of Phycology 42: 203–225.
Hughey, J.R. & Boo, G.H. 2016. Genomic and phylogenetic analysis of Ceramium cimbricum (Ceramiales, Rhodophyta) from the Atlantic and Pacific Oceans supports the naming of a new invasive Pacific entity Ceramium sungminbooi sp. nov. Botanica Marina 59: 211–222.
Hughey, J.R., Miller, K.A. & Lyman, A. 2009. California. Madroño 56: 293–295.
Huisman, J.M. & Lin, S.-M. 2018. Delesseriaceae. In: Algae of Australia. Marine benthic algae of north-western Australia. 2. Red algae. (Huisman, J.M. Eds), pp. 437–476. ABRS & CSIRO Publishing, Canberra & Melbourne.
Hwang, I.K. & Boo, G.H. 2019. Vegetative reproduction and phylogeny of a new subtidal alga from Korea: Dipterocladia yongdeokkoi sp. nov. (Ceramiales, Rhodophyta). Phycologia 58: 26–35.
Jeong, S.J., Won, B.Y., Fredericq, S. & Cho, T.O. 2016. Wynneophycus geminatus gen. & comb. nov. (Delesseriaceae, Rhodophyta), based on Hypoglossum geminatum Okamura. Phycologia 55: 165–177.
Johnston, E.T., Lim, P.-E., Buhari, N., Keil, E.J., Djawad, I. & Vis, M.L. 2014. Diversity of freshwater red algae (Rhodophyta) in Malaysia and Indonesia from morphological and molecular data. Phycologia 53: 320–341.
Jongbloed, W.M., Schneider, C.W., Lane, C.E., Cassidy, M.M. & Saunders, G.W. 2024. A revision of the genus Wrangelia (Wrangeliaceae, Ceramiales) in Bermuda resolves six new species including W. ryancraigii from the mesophotic zone. Journal of Phycology (Online) [1–22].
Kang, C.K., Yang, M.Y., Lin, S.-M. & Kim, M.S. 2015. Reappraisal of nine species of Martensia (Delesseriaceae, Rhodophyta) reported from Korea based on morphology and molecular analyses. Botanica Marina 58: 151–166.
Kang, J.C. & Kim, M.S. 2014. New red algal species, Erythroglossum hyacinthinum (Delesseriaceae, Rhodophyta) from Korea. Algae. 29: 1–13.
Kang, J.C. & Kim, M.S. 2016. Transfer of Papenfussia japonica (Delesseriaceae, Rhodophyta) from Korea to the genus Augophyllum. Botanica Marina 59: 405–415.
Kang, J. C., Yang, M.Y. & Kim, M.S. 2017. Neoharaldiophyllum a new genus of Delesseriaceae (Rhodophyta) based on carposporophyte development and molecular data. Botanica Marina 60: 515–532.
Kang, J.C., Yang, M.Y., Oh, Y.K. & Kim, M.S. 2024. First record of a cylindrical Dipterocladia (Ceramiales, Delesseriaceae), D. cylindrica sp. nov., from Korea based on morphological and molecular analyses. Botanica Marina 67: 31–43.
Kim, H.-S., Yang, E.C. & Boo, S.M. 2006. The occurrence of Griffithsia okiensis (Ceramiaceae, Rhodophyta) from Korea on the basis of morphology and molecular Data. Algae 21: 91–101.
Kim, M.S., Kim, B., Yamg, M.Y., D'Archino, R., Sutherland, J.E. & Nelson, W.E. 2018. Streblocladia (Rhodomelaceae) in New Zealand: recognition of a new species. Phytotaxa 374: 41–53.
Kurihara, A., Abe, T., Tani, M. & Sherwood, A.R. 2010. Molecular phylogeny and evolution of red algal parasites: a case study of Benzaitenia, Janczewskia, and Ululania (Ceramiales). Journal of Phycology 46: 580–590.
Lin, S.-M. & Fredericq, S. 2003. Nitophyllum hommersandii sp. nov. (Delesseriaceae, Rhodophyta) from Taiwan. European Journal of Phycology 38: 143–152.
Lin, S.-M., Fredericq, S. & Hommersand, M.H. 2001. Systematics of the Delesseriaceae (Ceramiales, Rhodophyta) based on large subunit rDNA and rbcL sequences, including the Phycodryoideae, subfam. nov. Journal of Phycology 37: 881–899.
Lin, S.-M., Fredericq, S. & Hommersand, M.H. 2002. Molecular phylogeny and developmental studies of Apoglossum and Paraglossum (Delesseriaceae, Rhoodophyta) with a description of Apoglosseae trib. nov. European Journal of Phycology 47: 366–383.
Lin, S.-M., Fredericq, S. & Hommersand, M.H. 2004a. Augophyllum, a new genus of the Delesseriaceae (Rhodophyta) based on rbcL sequence analysis and cystocarp development. Journal of Phycology 40: 962–976.
Lin, S.-M., Hommersand, M.H. & Fredericq, S. 2004b. Two new species of Martensia (Delesseriaceae, Rhodophyta) from Kenting National Park, southern Taiwan. Phycologia 43: 13–25.
Lin, S.-M., Hommersand, M.H., Fredericq, S. & de Clerck, O. 2009. Characterization of Martensia (Delesseriaceae, Rhodophyta) based on a morphological and molecular study of the type species, M. elegans, and M. natalensis sp. nov. from South Africa. Journal of Phycology 45: 678–691.
Lin, S.-M., Hommersand, M.H. & Nelson, W.A. 2007. An assessment of Haraldiophyllum (Delesseriaceae, Rhodophyta), including H. crispatum (J.D. Hooker et Harvey) comb. nov. from New Zealand based on rbcL and LSU sequence analysis and morphological evidence. European Journal of Phycology 42: 391–408.
Lin, S.-M. & Nelson, W. A. 2010. Systematic revision of the genus Phycodrys (Delesseriaceae, Rhodophyta) from New Zealand, with the descriptions of three new species, P. novae-zelandiae sp. nov., P. franiae sp. nov. and P. adamsiae sp. nov.. European Journal of Phycology 45: 200–214.
Lin, S-M., Nelson, W.A. & Hommersand, M.H. 2012. Hymenenopsis heterophylla gen. et sp. nov. (Delesseriaceae, Rhodophyta) from New Zealand, based on a red alga previously known as Hymenena palmata f. marginata sensu Kylin, with emphasis on its cystocarp development. Phycologia 51: 62–73.
Lin, S.-M., Yang, W.-C., Huisman, J., De Clerck, O. & Lee, W.J. 2013. Molecular phylogeny of the widespread Martensia fragilis complex (Delesseriaceae, Rhodophyta) from the Indo-Pacific region reveals three new species of Martensia from Taiwan. European Journal of Phycology 48: 173–187.
Machin-Sánchez, M., Le Gall, L., Neto, A.I., Rousseau, F., Cassano, V., Senties, A., Fujii, M.T., Diaz-Larrea, J., Prud'homme van Reine, W.F., Bonillo, C. & Gil-Rodriguez, M.C. 2014. A combined barcode and morphological approach to the sytematics and biogeography of Laurnecia pyramidalis and Laurencia marilzae (Rhodophyta). European Journal of Phycology 49: 115–127.
Maggs, C.A. & McIvor, L. 2002. rbcL analysis supports the tribe Gymnothamnieae Kajimura (Ceramiaceae, Rhodophyta). Cryptogamie Algologie 23: 263–274.
Maggs, C.A., Ward, B.A., McIvor, L.M., Evans, C.M., Rueness, J. & Stanhope, M.J. 2002. Molecular analyses elucidate the taxonomy of fully corticated, nonspiny species of Ceramium (Ceramiaceae, Rhodophyta) in the British Isles. Phycologia 41: 409–420.
Mamoozadeh, N.R. & Freshwater, D.W. 2011. Taxonomic notes on Caribbean Neosiphonia and Polysiphonia (Ceramiales, Florideophyceae): five species from Florida, USA and Mexico. Botanica Marina 54: 269–292.
Manghisi, A., Miladi, R., Minicante , S.A., Genovese, G., Le Gall, L., Abdelkafi, S., Saunders, G.W. & Morabito, M. 2019. DNA Barcoding Sheds Light on Novel Records in the Tunisian Red Algal Flora. Cryptogamie Algologie 40: 5–27.
Martin-Lescanne, J., Rousseau, F., De Reviers, B., Payri, C., Couloux, A. Cruaud, C. & Le Gall, L. 2010. Phylogenetic analyses of the Laurencia complex (Rhodomelaceae, Ceramiales) support recognition of five genera: Chondrophycus, Laurencia, Osmundea, Palisada and Yuzurua stat. nov.. European Journal of Phycology 45: 51–61.
Mateo-Cid, L.E., Mendoza-González, A.C., Senties, A., Diaz-Larrea, J. & Calderon, J.A.A. 2014. Laurencia laurahuertana sp. nov. (Rhodomelaceae, Rhodophyta): An epiphytic species from the Mexican Caribbean. Phycological Research 62: 94–101.
Metti, Y., Millar, A.J.K. & Steinberg, P. 2015. A new molecular phylogeny of the Laurencia complex (Rhodophyta, Rhodomelaceae) and a review of key morphological characters result in a new genus, Coronaphycus, and a description of C. novus. Journal of Phycology 51: 929–942.
Muñoz, L.A., Wynne, M.J., Kamiya, M., West, J.A., Küpper, F.C., Ramirez, M.E. & Peters, A.F. 2018. Reinstatement of Phrix (Delesseriaceae, Rhodophyta) based on DNA sequence analyses and morpho-anatomical evidence. Phytotaxa 334: 215–224.
Paiano, M.O., Huisman, J.M., Cabrera, F.P., Spalding, H.L., Kosaki, R.K. & Sherwood, A.R. 2020. Haraldiophyllum hawaiiense sp. nov. (Delesseriaceae, Rhodophyta): a new mesophotic genus record for the Hawaiian Islands. Algae 35: 337–347.
Popolizio, T.R., Schneider, C.W., Jongbloed, W.M., Saunders, G.W. & Lane, C.E. 2022. Molecular analysis resolves the taxonomy of the Laurencia complex (Rhodomelaceae, Ceramiales) in Bermuda and uncovers novel species of Chondrophycus and Laurenciella. Cryptogamie, Algologie 43: 1–30.
Preuss, M. & Zuccarello, G.C. 2018. Three new red algal parasites from New Zealand: Cladhymenia olongifoliaphila sp. nov (Rhodomelaceae), Phycodrys novae-zelandiaephila sp. nov. (Delesseriaceae) and Judithia parasitica sp. nov. (Kallymeniaceae). Phycologia 57: 9–19.
Richards, J.L., Sauvage,T., Schmidt,W.E., Fredericq,S., Hughey,J.R. & Gabrielson,P.W. 2017. The coralline genera Sporolithon and Heydrichia (Sporolithales, Rhodophyta) clarified by sequencing type material of their generitypes and other species. Journal of Phycology 53: 1044–1059.
Robuchon, M., Valero, M., Gey, D. & Le Gall, L. 2015. How does molecular-assisted identification affect our estimation of a, b and c biodiversity? An example from understory red seaweeds (Rhodophyta) of Laminaria kelp forests in Brittany, France. Genetica 143: 207–223.
Rodriguez-Prieto, C., Freshwater, D.W. & Hommersand, M.H. 2013. Vegetative and reproductive development of Mediterranean Gulsonia nodulosa (Ceramiales, Rhodophyta) and its genetic affinities. Phycologia 52: 357–367.
Rousseau F., Gey D., Kurihara A., Maggs C.A., Martin-Lescanne J., Payri C., Reviers B. de, Sherwood A.R. & Le Gall L. 2017. Molecular phylogenies support taxonomic revision of three species of Laurencia (Rhodomelaceae, Rhodophyta), with the description of a new genus. European Journal of Taxonomy 269: 1–19.
Saunders, G.W. 2014. Long distance kelp rafting impacts seaweed biogeography in the northeast Pacific: the kelp conveyor hypothesis. Journal of Phycology 50: 968–974.
Saunders, G.W., Brooks, C.M. & Scott, S. 2019. Preliminary DNA barcode report on the marine red algae (Rhodophyta) from the British Overseas Territory of Tristan da Cunha. Cryptogamie Algologie 40: 105–117.
Savoie, A.M. & Saunders, G.W. 2013. First record of the invasive red alga Heterosiphonia japonica (Ceramiales, Rhodophyta) in Canada. BioInvasions Records 2: 27–32.
Savoie, A.M. & Saunders, G.W. 2015. Evidence for the introduction of the Asian red alga Neosiphonia japonica and its introgression with Neosiphonia harveyi (Ceramiales, Rhodophyta) in the Northwest Atlantic. Molecular Ecology 24: 5927–5937.
Savoie, A.M. & Saunders, G.W. 2016. A molecular phylogenetic and DNA barcode assessment of the tribe Pterosiphonieae (Ceramiales, Rhodophyta) emphasizing the Northeast Pacific. Botany 94: 917–939.
Savoie, A.M. & Saunders, G.W. 2019. A molecular assessment of species diversity and generic boundaries in the red algal tribes Polysiphonieae and Streblocladieae (Rhodomelaceae, Rhodophyta) in Canada. European Journal of Phycology 54: 1–25.
Schneider, C.W., Cassidy, M.M. & Saunders, G.W. 2021. The pseudodichotomous Dasya sylviae sp. nov. (Delesseriaceae, Ceramiales) from 60-90 m mesophotic reefs off Bermuda. European Journal of Taxonomy 751: 24–37.
Schneider, C.W., Ciancola, E.N., Popolizio, T.R., Spagnuolo, D.S. & Lane, C.E. 2015. A molecular-assisted alpha taxonomic study of the genus Centroceras (Ceramiaceae, Rhodophyte) in Bermuda reveals two novel species. Algae 30: 15–33.
Schneider, C.W., Quach, P.K. & Lane, C.E. 2017. A case for true morphological crypsis: Pacific Dasya anastomosans and Atlantic D. cryptica sp. nov. (Dasyaceae, Rhodophyta). Phycologia 56: 359–368.
Schneider, C.W. & Saunders, G.W. 2024. Australasian Lophothamnion J.Agardh aligns genetically with Pleonosporium Nägeli (Wrangeliaceae, Spongoclonieae): new species from the western Atlantic. Cryptogamie Algologie 45 (online): [1–10].
Schneider, C.W., Wynne, M.J. & Saunders, G.W. 2021. On the nomenclatural reinstatement and lectotypification of Spyridia americana Durant (1850). Botanica Marina 64: 221–225.
Sentíes, A., Cassano, V., Dreckmann, K.M., Gil-Rodríguez, M.C. & Stein, E.M. & Fujii, M.T. 2016. Chondrophycus anabeliae (Rhodomelaceae, Ceramiales), a new species in the Laurencia complex from the Mexican Caribbean. Phytotaxa 283: 259–270.
Sentíes, A., Dreckmann, K.M., Hernández, O.E., Núñez Resendiz, M.L., Le Gall, L. & Cassano, V. 2019. Diversity and distribution of Laurencia sensu stricto (Rhodomelaceae, Rhodophyta) from the Mexican Pacific, including L. mutueae sp. nov. Phycological Research 67: 267–278.
Sherwood, A.R., Huisman, J.M., Paiano, M.O., Williams, T.M., Kosak, R.K., Smith, C.M., Giuseffi, L. & Spalding, H.L. 2020. Taxonomic determination of the cryptogenic red alga, Chondria tumulosa sp. nov., (Rhodomelaceae, Rhodophyta) from Papahanaumokuakea Marine National Monument, Hawai‘i, USA: A new species displaying invasive characteristics. PLoS ONE 15: e0234358.
Sherwood, A.R., Kurihara, A. & Conklin, K.Y. 2011. Molecular diversity of Amansieae (Ceramiales, Rhodophyta) from the Hawaiian Islands: a multi-marker assessment reveals high diversity within Amansia glomerata. Phycological Research 59: 16–23.
Sherwood, A.R., Kurihara, A., Conklin, K.Y., Sauvage, T. and Presting, G. 2010. The Hawaiian Rhodophyta biodiversity survey (2006-2010): a summary of pincipal findings. BMC Plant Biology 10: 258.
Sherwood, A.R., Lin, S.-M., Wade, R.M., Spalding, H.L., Smith, C.M. & Kosaki, R.K. 2019. Characterization of Martensia (Delesseriaceae; Rhodophyta) from shallow and mesophotic habitats in the Hawaiian Islands: description of four new species . European Journal of Phycology 55: 172–185.
Sjøtun,K., Heggøy, E., Gabrielsen, T.M. & Rueness, J. 2016. Dasya adela sp. nov. (Rhodophyta, Ceramiales), an enigmatic new Dasya from a landlocked fjord in southwest Norway. Phycological Research 64: 79–94.
Sutti, S., Tani, M., Yamagishi, Y., Abe, T., Miller, K.A. & Kogame, K. 2018. Neochondria gen. nov. (Rhodomelaceae, Rhodophyta), a segregate of Chondria including N. ammophila sp. nov. and N. nidifica comb. nov.. Phycologia 57: 262–272.
Suzuki, M. & Lin, S.-M. 2017. Systematic revision of the genus Reinboldiella (Ceramiaceae, Rhodophyta) from Taiwan based on comparative morphology and rbcL sequence analyses, including two new species of Reinboldiella. European Journal of Phycology 52: 292–302.
Tamayo, D.A. & Hughey, J.R. 2016. Organellar genome analysis of the marine red alga Dasya binghamiae (Dasyaceae, Rhodophyta) reveals an uncharacteristic florideophyte mitogenome structure. Mitochondrial DNA Part B 1: 510–511.
Tan, T.Q., Wu, Y.L., Liu, W.H. & Li, P. 2020. Gayliella nanaoensis sp. nov. (Ceramiaceae, Rhodophyta) from China. Phycologia 59: 578–583.
Verbruggen, H. & Costa, J.F. 2015. The plastid genome of the red alga Laurencia. Journal of Phycology 51: 586–589.
Verbruggen, H., Maggs, C.A., Saunders, G.W., Le Gall, L., Yoon, H.S. & De Clerck, O. 2010. Data mining approach identifies research priorities and data requirements for resolving the red algal tree of life. BMC Evolutionary Biology 10: 1–16.
West, J.A. & Loiseaux-de Goër, S. 2021. Morphology and molecular phylogeny of Hypoglossum inordinatum sp. nov. (Delesseriaceae, Rhodophyta) from the Gulf of Mexico. Notulae Algarum 189: 1–7.
Wolf, M.A., Sciuto, K., Maggs, C.A., Barros-Barreto, M.B.B. de, Andreoli, C. & Moro, I. 2011. Ceramium Roth (Ceramiales, Rhodophyta) from Venice lagoon (Adriatic Sea, Italy): Comparative study of Mediterranean and Atlantic taxa. Taxon 60: 1584–1595.
Won, B.Y. & Cho, T.O. 2011. Ceramium riosmenae sp. nov. (Ceramiaceae, Rhodophyta): a new complete corticated species on Gracilaria from Baja California Sur, Mexico. Algae 26: 289–297.
Won, B.Y., Cho, T.O. & Fredericq, S. 2009. Morphological and molecular characterization of species of the genus Centroceras (Ceramiaceae, Ceramiales), including two new species. Journal of Phycology 45: 227–250.
Won, B.Y., Fredericq, S. & Cho, T.O. 2021. New insights into the phylogeny of Spyridia (Ceramiales, Rhodophyta) species with uncinate spines, focusing on the structure of determinate branches. European Journal of Phycology 56: 389–402.
Wynne, M.J., Kamiya, M., West, J.A., Loiseaux-de Goër, S., Lim, P.-E., Sade, E., Russell, H & Küpper, F.C. 2020. Morphological and molecular evidence for the recognition of Hypoglossum sabahense sp. nov. (Delesseriaceae, Rhodophyta) from Sabah, Malaysia. Algae 35: 157–165.
Wynne, M.J. & Saunders, G.W. 2012. Taxonomic assessment of North American species of the genera Cumathamnion, Delesseria, Membranoptera and Pantoneura (Delesseriaceae, Rhodophyta) using molecular data. Algae 27: 155–173.
Yamagishi, Y., Kogame, K. & Masuda, M. 2022. A new red alga from Japan, Dasya japonovillosa sp. nov. (Delesseriaceae, Ceramiales). Phycological Research 70: 118–128.
Yamagishi, Y., Ohta, Y., Masuda, M. & Abe, T. 2014. Dasya enomotoi sp. nov. (Dasyaceae, Ceramiales), a new large Dasya from Japan. Phycological Research 62: 63–72.
Yang, E.C. & Boo, S.M. 2004. Evidence for two independent lineages of Griffithsia (Ceramiaceae, Rhodophyta) based on plastid protein-coding psaA, psbA, and rbcL gene sequences. Molecular Phylogenetics and Evolution 31: 680–688.
Yang, E.C. & Boo, S.M. 2006. A red alga-specific phycoerythrin gene for biodiversity surveys of callithamnioid red algae. Molecular Ecology Notes 6: 533–535.
Yang, E.C., Cho, G.Y., Kogame, K., Carlile, A.L. & Boo, S.M. 2008. RuBisCO cistron sequence variation and phylogeography of Ceramium kondoi (Ceramiaceae, Rhodophyta). Botanica Marina 51: 370–377.

## Sheet: S4 Table
S4 Table. Collection locations and details, and INSD (DDBJ/EMBL/GenBank) and BOLD accession numbers for material of Gigartinales used in the rbcL and cox1 sequence analyses. Accession numbers in bold were determined for this study.
Family	Species	Locality	Date	Collector	Voucher	References	rbcL	cox1	Note
Areschougiaceae	Areschougia congesta (R.Brown ex Turner) J.Agardh	Breakwater at harbour (38.329 S, 141.636 E), Portland, VIC, Australia	2004-10-19	G.T. Kraft	GWS002474	Bárbara et al. (2013), Kraft & Saunders (2014)	KC130213
Areschougiaceae	Areschougia congesta (R.Brown ex Turner) J.Agardh	Nuns Beach under Lighthouse (38.342 S, 141.608 E), Portland, VIC, Australia	2011-11-15	G.W. Saunders & K.R. Dixon	GWS029534	Kraft & Saunders (2021)		MT943634
Areschougiaceae	Erythroclonium angustatum Sonder	Port MacDonnell (38.058 S, 140.694 E), SA, Australia	1997-07-13	G.T. Kraft	GWS000322	Kraft & Saunders (2014)	KF026484	HM915862
Areschougiaceae	Erythroclonium angustatum Sonder	Little Dip Conservation Park (Hermitage Trek) (37.218 S, 139.773 E), SA, Australia	2011-11-17	G.W. Saunders & K.R. Dixon	GWS029657	Kraft & Saunders (2014)
Areschougiaceae	Erythroclonium muelleri Sonder	D’Estrees Bay, Kangaroo Island, SA, Australia	1995-11-07	M.H. Hommersand		Fredericq et al. (1999)	AF099689
Areschougiaceae	Erythroclonium muelleri Sonder	Port Elliot (35.517 S, 138.606 E), SA, Australia	1998-05-25	G.T. Kraft	GWS000442	International Barcode of Life (iBOL)		HM915874
Chondrymeniaceae	Chondrymenia lobata (Meneghini) Zanardini	Messo Golfo, Calvi, Corsica Island, France	1977-08-11	E. Coppejans	HEC3267	Rodriguez-Prieto et al. (2013)	KC174797
Chondrymeniaceae	Dissimularia dactylocarpa Kraft & G.W.Saunders	Algae Hole North (31.525 S, 159.06 E), Lord Howe Island, NSW, Australia	2010-11-24	G.W. Saunders, K.R. Dixon & R. Withall	GWS023520	Kraft & Saunders (2014)	KF026487	KF026465
Chondrymeniaceae	Dissimularia tauensis Kraft & G.W.Saunders	Tau Island (14.23 S, 169.45 W), American Samoa	2010-03-13	R. Withall	GWS018176	Kraft & Saunders (2014)	KF026489	HQ919265
Cystocloniaceae	Acanthococcus antarcticus Hooker f. & Harvey	Rookery Bay (51.83 S, 57.83 W), East Falkland Island	1998-01-04	M.H. Hommersand, S. Fredericq & S.-M. Lin	LAF 1343	Tonicelli et al. (2021)	MT240909
Cystocloniaceae	Austroclonium charoides (Harvey) Min-Thein & Womersley	The Springs (38.276 S, 144.62 E), Point Lonsdale, VIC, Australia	2010-02-02	G.W. Saunders, L. Kraft & K.R. Dixon	GWS016597	Kraft & Saunders (2021)	MT943672	HM918264
Cystocloniaceae	Calliblepharis celatospora Kraft	Pinnaroo Pt. (Leeman) (29.946 S, 114.98 E), WA, Australia	1995-11-07	G.T. Kraft & G.W. Saunders	G0359	Peterson et al. (2020)	MN942000	MN941987
Cystocloniaceae	Calliblepharis ciliata (Hudson) Kützing	Smerwick Harbour, Kerry, Ireland	2010-08-12	M.D. Guiry	GWS014644	Hoffman et al. (2018)	MG462775	MG462770
Cystocloniaceae	Calliblepharis fimbriata (Greville) Kützing	Sharks Bay, Port Alfred, South Africa	1993-07-19	M.H. Hommersand		Hommersand & Fredericq (2003)	AF385654
Cystocloniaceae	Calliblepharis fimbriata (Greville) Kützing	Preekstoel (34.367 S, 21.458 E), Stilbaai, Western Cape, South Africa	2014-11-25	K.R. Dixon & J.F. Costa	GWS036376	Hoffman et al. (2018)	MG462773	MG462769
Cystocloniaceae	Calliblepharis hypneoides Díaz-Tapia, I.Bárbara & Hommersand	Langre, Cantabria, Spain	2010-11-06	P. Díaz-Tapia	SANT-Algae 24626	Díaz-Tapia et al. (2013)	KC121121
Cystocloniaceae	Calliblepharis hypneoides Díaz-Tapia, I.Bárbara & Hommersand	Rodeira, Pontevedra, Spain	2011-04-05	I. Bárbara & V. Peña	SANT-Algae 25159	Díaz-Tapia & Bárbara (2014)		KJ179925
Cystocloniaceae	Calliblepharis jolyi E.C.Oliveira	Itaoca Beach, Espírito Santo, Brazil *Type locality	2017-10-05	M.T. Fujii et al.	SP470439	Jesus et al. (2023)	OL964150	OM066853
Cystocloniaceae	Calliblepharis jubata (Goodenough & Woodward) Kützing	Station Biologique Roscoff, France	2014-04-29	M.C. Oliveira		Jesus et al. (2023)	OL964149	OM066866
Cystocloniaceae	Calliblepharis occidentalis Joly & Yamaguishi-Tomita	Icarai de Amontada Beach, Amontada, Ceará, Brazil	2014-03-17	L. Soares	SP428947	Soares et al. (2019)	MG010714	MG010710
Cystocloniaceae	Calliblepharis psammophila D'Archino & W.A.Nelson	Castlepoint, Wairarapa Region, North Island, New Zealand	2014-01-31	W.A. Nelson	WELT A033026 *Holotype	D'Archino et al. (2015)	KT439336
Cystocloniaceae	Calliblepharis rammediorum R.Hoffman, M.J.Wynne & G.W.Saunders	Church Beach, Haifa, Israel	2015-12-07	R. Hoffman	GWS038670	Hoffman et al. (2018)	MG462776
Cystocloniaceae	Calliblepharis saidana (Holmes) M.Y.Yang & M.S.Kim	23 mile reef 1 (33.991 N, 77.344 W), Onslow Bay, NC, USA	2013-01-29	J. Idol, C. Slog & D.W. Freshwater	NCweed 1199	Campbell et al. (2022)	MZ303644	MZ303668
Cystocloniaceae	Calliblepharis saidana (Holmes) M.Y.Yang & M.S.Kim	Lazaro Beach, Ubatuba, Sao Paulo, Brazil	2016-10-14	L. Soares & M. Fujii	SP470445	Soares & Fuji (2020)	MK614693
Cystocloniaceae	Calliblepharis saidana (Holmes) M.Y.Yang & M.S.Kim	Shichirigahama Beach (35.30335 N, 139.51579 E), Kamakura City, Kanagawa Pref., Japan	2004-04-08	M. Suzuki	TNS AL-166838	This study	LC821237	LC820998
Cystocloniaceae	Calliblepharis saidana (Holmes) M.Y.Yang & M.S.Kim	Offshore of Tanegashima Island (30.684 N, 130.849 E), Kagoshima Pref., Japan	2021-05-16	R. Terada	TNS AL-220759	This study	LC821238	LC820999
Cystocloniaceae	Calliblepharis yasutakei Paiano & A.R. Sherwood	Kapou (Lisianski), Papahânaumokuâkea Marine National Monument, HI, USA	2019-07-30	R. Kosaki	BISH 783229 *Holotype	Paiano et al. (2022)	OL795916	OL795915
Cystocloniaceae	Calliblepharis yasutakei Paiano & A.R. Sherwood	Thungwini (27.486 S, 32.712 E), South Africa	2003-11-07	O. De Clerck, T. Schils, H. Verbruggen & E. Demeulenaere	KZNb2292	International Barcode of Life (iBOL)		HQ956841 (as Ceramiales sp.)
Cystocloniaceae	Calliblepharis yasutakei Paiano & A.R. Sherwood	Offshore of Tanegashima Island (30.684 N, 130.849 E), Kagoshima Pref., Japan	2018-05-25	R. Terada & M. Suzuki	TNS AL-220756	This study	LC821239	LC821000
Cystocloniaceae	Calliblepharis yasutakei Paiano & A.R. Sherwood	Offshore of Tanegashima Island (30.684 N, 130.849 E), Kagoshima Pref., Japan	2021-05-16	R. Terada	TNS AL-220757	This study	LC821240	LC821001	The rbcL sequence (LC821240) is identical with LC821239.
Cystocloniaceae	Calliblepharis sp.1 Cocos	Inner lagoon (12.105 S, 96.858 E), Cocos (Keeling) Islands, Australia	2013-12-09	K.R. Dixon & G.W. Saunders	GWS037835	Hoffman et al. (2018)	MG462777	MG462771
Cystocloniaceae	Calliblepharis sp.1 TNE	Offshore of Tanegashima Island (30.684 N, 130.849 E), Kagoshima Pref., Japan	2016-05-18	R. Terada	TNS AL-220755	This study	LC821241	LC821002
Cystocloniaceae	Calliblepharis sp.2 TNE	Offshore of Tanegashima Island (30.684 N, 130.849 E), Kagoshima Pref., Japan	2017-07-20	R. Terada	TNS AL-220758	This study	LC821242	LC821003
Cystocloniaceae	Calliblepharis sp.1 TAS	Tinderbox (Fiona’s Point) (43.059 S, 147.333 E), TAS, Australia	2010-01-23	G.W. Saunders & K.R. Dixon	GWS015805	Kraft & Saunders (2021)	MT943676	HM917876
Cystocloniaceae	Craspedocarpus erosus (Hooker f. & Harvey) F.Schmitz	Lyall Bay, Wellington, New Zealand	1994-04-21	W.A. Nelson		Hommersand & Fredericq (2003)	AF385657
Cystocloniaceae	Craspedocarpus ramentaceus (C.Agardh) Min-Thein & Womersley	Cape Jaffa (36.944 S, 139.675 E), SA, Australia	2011-11-19	G.W. Saunders & K.R. Dixon	GWS029877	Peterson et al. (2020)	MN942003	MN941993
Cystocloniaceae	Craspedocarpus venosus (Kützing) Min-Thein & Womersley	Port MacDonnell (38.058 S, 140.694 E), SA, Australia	2011-11-16	G.W. Saunders & K.R. Dixon	GWS029587	Kraft & Saunders (2021)	MT943671	MT943629
Cystocloniaceae	Craspedocarpus sp.1 GWS	TAS, Australia	2000-01-23		GWS001945	Saunders (2005)		AY970627
Cystocloniaceae	Cystoclonium purpureum (Hudson) Batters	Lepreau exposed biodiversity site (45.072 N, 66.469 W), Bay of Fundy, NB, Canada	1995-10-07	G.W. Saunders	G0421	Bárbara et al. (2013)	KC130217
Cystocloniaceae	Cystoclonium purpureum (Hudson) Batters	St. Davids (48.219 N, 58.864 W), NL, Canada	2006-07-16	L. Le Gall & J. Utge	GWS007338	International Barcode of Life (iBOL)		HM916901
Cystocloniaceae	Fimbrifolium dichotomum (Lepechin) G.I.Hansen	English Harbour Eastern Cove (47.633 N, 54.87 W), NL, Canada	2006-07-20	L. Le Gall, D. Mc Devit & J. Utge	GWS007534	International Barcode of Life (iBOL)		HM916931
Cystocloniaceae	Gloiophyllis barkerae (Harvey) J.Agardh	Cape Jaffa (36.944 S, 139.675 E), SA, Australia	2011-11-19	G.W. Saunders & K.R. Dixon	GWS029862	Peterson et al. (2020)	MN942001	MN941988
Cystocloniaceae	Hypnea asiatica Geraldino, E.C.Yang & S.M.Boo	Shichirigahama Beach (35°18.128’ N, 139°30.57’ E), Kamakura City, Kanagawa Pref., Japan	2018-06-15	M. Suzuki	TNS AL-213342	This study	LC821243	LC821004
Cystocloniaceae	Hypnea brasiliensis P.B.Jesus, Nauer & J.M.C.Nunes	Pirambuzios, Nísia Floresta, Rio Grande do Norte, Brazil	2014-04-15	P.B. Jesus et al.	ALCB 110358	Jesus et al. (2023)	OL964145	OM066868
Cystocloniaceae	Hypnea bullata P.Kundu & Bast	Tamil Nadu (8°04'40.2"N, 77°33'04.9"E), India	2018-10-10	P. Kundu	LWG003048	Kundu & Bast (2021)	MT996214	MT996222	The cox1 sequence (MT996222) was excluded from the cox1 individual analyses to avoid loss of statistical power because its 5' side is shorter than the other sequences.
Cystocloniaceae	Hypnea bullata P.Kundu & Bast	Diu (20°42'27.5"N, 70°59'00.1"E), India	2018-10-09	P. Kundu	LWG003053	Kundu & Bast (2021)	MT996215	MT996223
Cystocloniaceae	Hypnea caespitosa P.J.L.Geraldino & S.M.Boo	Panglao Island (9°32'49.54'' N, 123°46'07.40'' E), Bohol, Philippines	2006-01-28		C51100 [H0100] *Holotype	Geraldino et al. (2010)	FJ694942	FJ694906	The cox1 sequence (FJ694906) was excluded from the cox1 individual analyses to avoid loss of statistical power because its 5' side is shorter than the other sequences.
Cystocloniaceae	Hypnea caraibica Nauer, Cassano & M.C.Oliveira	Sunset Cove (23.100°S, 044.200°E), Montego Bay, Jamaica	2016-02-13	F. Nauer	SPF58308 *Holotype	Nauer et al. (2019)	MK410562	MK410536	The cox1 sequence (MK410536) was excluded from the cox1 individual analyses to avoid loss of statistical power because it is less than 600 bp (465 bp).
Cystocloniaceae	Hypnea caraibica Nauer, Cassano & M.C.Oliveira	Centro, San Andrés, Colombia	2017-11-15	P.B. Jesus et al.	ALCB 118380	Jesus et al. (2023)	OL964153	OM066855
Cystocloniaceae	Hypnea cervicornis J.Agardh	Shiraishinohana (33.90614 N, 132.71011 E), Takahama Town, Matsuyama City, Ehime Pref., Japan	2016-05-21	M. Suzuki	TNS AL-209166	This study	LC821244	LC821005
Cystocloniaceae	Hypnea cervicornis J.Agardh	Subaúma (12°14’10,10” S, 37°46’5,60” W), Entre Rios, Bahia, Brazil	2010-10-25	P.B. Jesus et al.	ALCB 100224	Jesus et al. (2016)	KU905169	KU905131	The cox1 sequence (KU905131) was excluded from the cox1 individual analyses to avoid loss of statistical power because it is less than 600 bp (465 bp).
Cystocloniaceae	Hypnea charoides J.V.Lamouroux	Pinnaroo Pt. (Leeman) (29.946 S, 114.98 E), WA, Australia	1995-11-07	G.T. Kraft & G.W. Saunders	G0358	Bárbara et al. (2013)	KC130220	HM915818
Cystocloniaceae	Hypnea cornuta (Kützing) J.Agardh	Ilha do Japonês, Cabo Frio, Rio de Janeiro, Brazil	2013-05-26	P.B. Jesus et al.	ALCB 118374	Jesus et al. (2023)	OL964147	OM066867
Cystocloniaceae	Hypnea cryptica P.B.Jesus & J.M.C.Nunes	Coroa Vermelha Beach, Santa Cruz de Cabrália, Bahia State, Brazil	2010-11-07	P.B. Jesus et al.	ALCB 103120 *Holotype	Jesus et al. (2015)	KP725290	KP725281
Cystocloniaceae	Hypnea davisiana P.B.Jesus, Lyra, J.M.C.Nunes & M.C.Oliveira	near Faarapa, Tahiti, French Polynesia	1922-06-19	W.A. Setchell & H.E. Parks	FH 01159057 *Holotype	Jesus et al. (2023)	OL964140	OM066864
Cystocloniaceae	Hypnea djamilae P.B.Jesus, Lyra, J.M.C.Nunes & M.C.Oliveira	Panglao Island, Bohol, Philippines	2007-01-07		PH00102	Geraldino et al. (2010)	FJ694946 (as H. nidulans)	FJ694913 (as H. nidulans)	The cox1 sequence (FJ694913) was excluded from the cox1 individual analyses to avoid loss of statistical power because its 5' side is shorter than the other sequences.
Cystocloniaceae	Hypnea edeniana Nauer, Cassano & M.C.Oliveira	Villas Atlântico, Lauro de Freitas, Bahia, Brazil	2010-08-12	P.B. Jesus et al.		Jesus et al. (2023)	OL964142	OM066860
Cystocloniaceae	Hypnea evaristoae P.B.Jesus, Lyra, J.M.C.Nunes & M.C.Oliveira	Sentosa Island, Singapore	2007-08-31		HS112	Geraldino et al. (2010)	FJ694932 (as H. nidifica)	GQ141879 (as H. nidifica)	The cox1 sequence (GQ141879) was excluded from the cox1 individual analyses to avoid loss of statistical power because its 5' side is shorter than the other sequences.
Cystocloniaceae	Hypnea flagelliformis Greville ex J.Agardh	Fukaura Town, Nishitsugaru Co., Aomori Pref., Japan	1994-09-13		SAP 071870	Yamagishi & Masuda (2000)	AB033162
Cystocloniaceae	Hypnea flava Nauer, Cassano & M.C.Oliveira	Praia do Carro, Saco do Mamanguá, Parati, Rio de Janeiro State, Brazil	2011-12-10	F. Nauer, C. Iha & B. Torrano-Silva	SPF 57477 *Holotype	Jesus et al. (2023)	OL964143	OM066858
Cystocloniaceae	Hypnea flava Nauer, Cassano & M.C.Oliveira	Near Mono Feliz (8.0304 N, 82.8757 W), Punta Burica, Chiriqui, Panama	2011-01-09	B. Wysor & D.W. Freshwater	PHY4574	Freshwater et al. (2017)		KY656555
Cystocloniaceae	Hypnea indica P.Kundu & Bast	Kanyakumari (8°04'40.2"N, 77°33'04.9"E), TamilNadu, India	2018-11-05	P. Kundu	LWG003047 *Holotype	Kundu & Bast (2021)	MT996211	MT996219
Cystocloniaceae	Hypnea japonica Tak.Tanaka	Gampo, Gyeongju, South Korea			PH7	Geraldino et al. (2009)	EU346003	EU345986
Cystocloniaceae	Hypnea musciformis (Wulfen) J.V.Lamouroux	Ancona, Gulf of Trieste, Italy *Type locality	2014-08-19	F. Nauer & F. Rindi	SPF 57594	Jesus et al. (2023)	OL964154	OM066856
Cystocloniaceae	Hypnea nidulans Setchell	Reef at Tahara Mountain, Tahiti, French Polynesia	1922-06-18	W.A. Setchell & H.E. Parks	FH 01159066	Jesus et al. (2023)	OL964141	OM066863
Cystocloniaceae	Hypnea nigrescens Greville ex J.Agardh	Orangea (12.235 S, 49.35 E), Antsiranana Bay, Madagascar	2018-11-21	C.Vieira & F.A.Rasoamanendrika	MADA18ALG057	Vieira et al. (2021)	MW511149 (as H. spinella)		The rbcL sequence (MW511149) is 99.5% identical with H. nigrescens (MT975966).
Cystocloniaceae	Hypnea nigrescens Greville ex J.Agardh	Gujarat (22°14'16.6"N, 68°57'42.3"E), India	2018-01-20	P. Kundu	LWG003057	Kundu & Bast (2021)	MT975966	MT975964	The rbcL sequence (MT975966) was excluded from the phylogenetic analyses to avoid loss of statistical power because it is less than 1200 bp (687 bp).
Cystocloniaceae	Hypnea pannosa J.Agardh	Australia			ADA:88129	Gurgel et al. (unpublished)	KF962649	KF962664
Cystocloniaceae	Hypnea pannosa J.Agardh	Australia			ADA:94594	Gurgel et al. (unpublished)	KF962657	KF962672
Cystocloniaceae	Hypnea pannosa J.Agardh	HI, USA			ARS 03670	Sherwood et al. (2010)		HQ422908
Cystocloniaceae	Hypnea pseudomusciformis Nauer, Cassano & M.C.Oliveira	Praia de Itaoca (20°54.2032' S, 40°46.4272' W), Itapemirim, State of Espírito Santo, Brazil	2012-05-06	F. Nauer, C. Iha & B. Torrano-Silva	SPF 57526 *Holotype	Jesus et al. (2023)	OL964144	OM066857
Cystocloniaceae	Hypnea rosea Papenfuss	Durban, Kwazulu Natal, South Africa	2005-08-08		H104	Geraldino et al. (2010)	FJ694935	GQ141883	The cox1 sequence (GQ141883) was excluded from the cox1 individual analyses to avoid loss of statistical power because its 5' side is shorter than the other sequences.
Cystocloniaceae	Hypnea schneideri Nauer, Cassano & M.C.Oliveira	Isla Saona ( 23.100°S, 044.200°E), Beyahibe, Dominican Republic	2014-05-11	F. Nauer	SPF 58312 *Holotype	Nauer et al. (2019)	MK410559	MK410546	The cox1 sequence (MK410546) was excluded from the cox1 individual analyses to avoid loss of statistical power because it is less than 600 bp (465 bp).
Cystocloniaceae	Hypnea simpliciuscula Okamura	Chigogafuchi (35.2986 N, 139.47437 E), Enoshima, Fujisawa City, Kanagawa Pref., Japan	2018-06-15	M. Suzuki	TNS AL-209786	This study	LC821245	LC821006
Cystocloniaceae	Hypnea spinella (C.Agardh) Kützing	Needham’s Point, Bridgetown, Barbados *Type locality	2011-08-06	M.C. Oliveira	SPF 57446	Jesus et al. (2023)	OM179747	OM066859
Cystocloniaceae	Hypnea stellulifera (J.Agardh) Y.Yamagishi & Masuda	Panglao, Bohol, Philippines			PH0101	Geraldino et al. (2010)	EU346004	EU345984
Cystocloniaceae	Hypnea tenuis Kylin	Durban, Kwazulu Natal, South Africa	2005-08-17		H104	Geraldino et al. (2010)	FJ694934	GQ141880	The cox1 sequence (GQ141880) was excluded from the cox1 individual analyses to avoid loss of statistical power because its 5' side is shorter than the other sequences.
Cystocloniaceae	Hypnea tsudae Paiano, F.P.Cabrera & A.R.Sherwood	Island of Hawai'I (20.748°N, 24.384°W), Pu'ukohala Heiau National Park, HI, USA	2006-08-03	C. Squair	BISH 740394 [ARS 10952] *Holotype	Paiano et al. (2022)	OL795918	OL795917	The rbcL sequence (OL795918) was excluded from the phylogenetic analyses to avoid loss of statistical power because it is less than 1200 bp (658 bp).
Cystocloniaceae	Hypnea valentiae (Turner) Montagne	Bali, Indonesia	2006-08-17		H0898	Geraldino et al. (2010)	FJ694933	GQ141882	The cox1 sequence (GQ141882) was excluded from the cox1 individual analyses to avoid loss of statistical power because its 5' side is shorter than the other sequences.
Cystocloniaceae	Hypnea valentiae (Turner) Montagne	Tamil Nadu coast, India			DBIS17	Narra et al. (unpublished)	MT478081
Cystocloniaceae	Hypnea valentiae (Turner) Montagne	HI, USA			ARS 00910	Sherwood et al. (2010)		HQ422680
Cystocloniaceae	"Hypnea" variabilis Okamura	Shirahama Beach (34.69356 N, 138.9746 E), Shimoda City, Shizuoka Pref., Japan	2017-05-28	M. Suzuki	TNS AL-209167	This study	LC821246	LC821007
Cystocloniaceae	Hypnea viridis Papenfuss	Lala neck, Durban, South Africa	2005-08-08		H105	Geraldino et al. (2010)	FJ694930	FJ694908	The cox1 sequence (FJ694908) was excluded from the cox1 individual analyses to avoid loss of statistical power because its 5' side is shorter than the other sequences.
Cystocloniaceae	Hypnea volubilis Searles	Sonnier Banks, LA, USA	1999-06-30	S. Fredericq & B. Gavio		Hommersand & Fredericq (2003)	AF385636
Cystocloniaceae	Hypnea wynnei Nauer, Cassano & M.C.Oliveira	Ilha Grande Island (23.100°S, 044.200°E), Angra dos Reis, Rio de Janeiro, Brazil	2012-04-18	F. Nauer	SPF 57515 *Holotype	Jesus et al. (2023)	OL964151	OM066852
Cystocloniaceae	Hypnea wynnei Nauer, Cassano & M.C.Oliveira	Ilha Grande Island (23.100°S, 044.200°E), Angra dos Reis, Rio de Janeiro, Brazil	2012-04-18	F. Nauer	SPF 57515 *Holotype	Nauer et al. (2016)	KX426553	KX426547	The cox1 sequence (KX426547) was excluded from the cox1 individual analyses to avoid loss of statistical power because it is less than 600 bp. (466 bp).
Cystocloniaceae	Hypnea wynnei Nauer, Cassano & M.C.Oliveira	HI, USA			ARS 00899	Sherwood et al. (2010)		HQ422721 (as Hypnea cornuta var. stellulifera)
Cystocloniaceae	Hypnea yamadae Tak. Tanaka	Nomozaki, Nagasaki City, Nagasaki Pref., Japan	1999-05-15		SAP 094682	Yamagishi et al. (2003)	AB095916
Cystocloniaceae	Hypnea yamadae Tak. Tanaka	Offshore of Tanegashima Island (30.684 N, 130.849 E), Kagoshima Pref., Japan	2017-07-20	R. Terada	TNS AL-209788	This study	LC821247	LC821008
Cystocloniaceae	Hypnea yamadae Tak. Tanaka	Offshore of Tanegashima Island (30.684 N, 130.849 E), Kagoshima Pref., Japan	2021-05-16	R. Terada	TNS AL-215742	This study	LC821248	LC821009	The rbcL sequence (LC821248) is identical with LC821247.
Cystocloniaceae	Hypnea yokoyana Nauer, Cassano & M.C.Oliveira	Penha (12.9858 S, 38.6174 W), Ilha de Itaparica, Bahia, Brazil	2014-11-06	P.B. Jesus et al.	ALCB 118341	Jesus et al. (2019)	MH482211	MH482190	The cox1 sequence (MH482190) was excluded from the cox1 individual analyses to avoid loss of statistical power because it is less than 600 bp (465 bp).
Cystocloniaceae	Hypnea sp. ARS 03723	HI, USA			ARS 03723	Sherwood et al. (2010)		HQ422951
Cystocloniaceae	Hypnea sp.1 JP	Izumozaki, Kushimoto Town, Higashimuro Co., Wakayama Pref., Japan	1996-06-29		SAP 071874	Yamagishi & Masuda (2000)	AB033167
Cystocloniaceae	Hypnea sp.2 JP	Nojimaezaki (34.60816 N, 134.998 E), Awaji City, Hyogo Pref., Japan	2018-12-25	M. Suzuki	TNS AL-220625	This study	LC821249	LC821010
Cystocloniaceae	Hypnea sp. (H. cf. cornuta)	Point Peron, Perth, WA, Australia			PH0920	Geraldino et al. (2009)	EU345990 (as H. cornuta)	GQ141878 (as H. cornuta)	The cox1 sequence (GQ141878) was excluded from the cox1 individual analyses to avoid loss of statistical power because its 5' side is shorter than the other sequences.
Cystocloniaceae	Hypnea sp. (H. cf. musciformis )	Elliston (33.653 S, 134.883 E), inside of Point Wellington, SA, Australia	2013-06-07	K.R. Dixon & R. Dixon	GWS034952	Kraft & Saunders (2021)	MT943664 (as H. musciformis)	MT943622 (as H. musciformis)
Cystocloniaceae	Hypnea sp. (H. cf. spinella)	Layton, Drive, Long Key, Florida Keys, FL, USA	1998-09-17	F. Gurgel		Hommersand & Fredericq (2003)	AF385635 (as H. spinella)
Cystocloniaceae	Hypnea sp. (H. cf. spinella)	Panang Bay, Panang, Viet Nam			H0504	Geraldino et al. (2009)	EU240848 (as H. spinella)	EU240818 (as H. spinella)
Cystocloniaceae	Meridionella antarctica Hommersand	Bahía Fildes (62.22 S, 58.87 W), Punta Penon, King George Island, S. Shetland Islands, Antarctic Peninsula	1994-02-14	S. Fredericq & J. Ramirez	NCU 611167	Tonicelli et al. (2021)	MT240908
Cystocloniaceae	Meridionella antarctica Hommersand	N. Litchfield Island (64.76 S, 64.09 W), Antarctica	2020-01-17	M. Amsler & C Amsler	WNC34178	Tonicelli et al. (unpublished)		MW001292
Cystocloniaceae	Meridionella obtusangula (Hooker f. & Harvey) Tonicelli, M.E.Croce & Hommersand	Piedras Coloradas (40.83 S 65.10 W), San Matías Gulf, Argentina	2017-07-28	G. Tonicelli	BBB	Tonicelli et al. (2021)	MT240903
Cystocloniaceae	Meridionella obtusangula (Hooker f. & Harvey) Tonicelli, M.E.Croce & Hommersand	Piedras Coloradas (40.83 S 65.10 W), San Matías Gulf, Argentina	2017-07-29	G. Tonicelli	GT301	Tonicelli et al. (unpublished)		MW001296
Cystocloniaceae	Rhodophyllis divaricata (Stackhouse) Papenfuss	Carantec, Brittany, France	1993-06-22	J. Cabioc’h		Hommersand & Fredericq (2003)	AF385658
Cystocloniaceae	Rhodophyllis membranacea (Harvey) Hooker f. & Harvey	Windmill Point (41.11 S, 146.817 E), George Town, TAS, Australia	2010-01-19	G.W. Saunders & K.R. Dixon	GWS015053	Peterson et al. (2020)	MN941998
Cystocloniaceae	Rhodophyllis membranacea (Harvey) Hooker f. & Harvey	Houghton Bay (41°20.33 S, 174°47.06 E), Wellington, New Zealand	2012-02-27	P. Northcote		Preuss & Zuccarello (2014)		KM407527
Cystocloniaceae	Rhodophyllis multipartita Harvey	Burying Ground Point (43.44 S, 146.989 E), TAS, Australia	2010-01-21	G.W. Saunders & K.R. Dixon	GWS015211	Kraft & Saunders (2014)	KF026495	HM917635
Cystocloniaceae	Rhodophyllis reptans (Suhr) Papenfuss	Glencairn, near Simonstown, False Bay, Cape Peninsula, South Africa	1994-01-18	R. Anderson		Hommersand & Fredericq (2003)	AF385660
Cystocloniaceae	Rhodophyllis volans Harvey	Port MacDonnell, SA, Australia	1995-07-15	M.H. Hommersand		Hommersand & Fredericq (2003)	AF386528
Cystocloniaceae	Rhodophyllis sp. LLG-2014	Duons_Ouest (48.7276 N, 3.92643 W), Brittany, France	2011-02-22	L. Le Gall & M. Camusat	RMAR1436	Robuchon et al. (2015)		KJ961068
Cystocloniaceae	Rhodophyllis sp. MAR4	Stora Lauvøyna (60.4425 N, 5.0646 E), Norway	2016-06-11	G.W. Saunders & T. Bringloe	GWS040848	Hoffman et al. (2018)	MG462778	MG462772
Cystocloniaceae	Stictosporum nitophylloides (Harvey) J.Agardh	Sceale Bay boat ramp (33.017 S, 134.19 E), Eyre Peninsula, SA, Australia	2005-01-13	G.T. Kraft, A.J.K. Millar & K.R. Dixon	DV009	Peterson et al. (2020)	MN941996	MN941985
Cystocloniaceae	Stictosporum sp.1 WA	Windy Harbour (34.838 S, 116.014 E), WA, Australia	2010-11-07	G.W. Saunders & K.R. Dixon	GWS024634	Kraft & Saunders (2021)	MT943668	MT943625
Dumontiaceae	Constantinea rosa-marina (S.G.Gmelin) Postels & Ruprecht	Pt. Louisa (58.375 N, 134.726 W), AK, USA	2004-12-12	S. Lindstrom	GWS002650	Dixon et al. (2015)	KT310714	KT307615
Dumontiaceae	Dumontia contorta (S.G.Gmelin) Ruprecht	Mid intertidal pool on rock, Cape St. Marys (44.087 N, 66.203 W), NS, Canada	2004-04-11	G.W. Saunders	CSM005B	Saunders (2005), Dixon et al. (2015)	KT310708	AY971155
Dumontiaceae	Dudresnaya hawaiiensis R.K.S.Lee	Shallow subtidal, Neds Beach (31.517 S, 159.067 E), Lord Howe Island, NSW, Australia	2001-03-11	G.T. Kraft	GWS001024	Bárbara et al. (2013)	KC130219	KC130201
Furcellariaceae	Furcellaria lumbricalis (Hudson) J.V.Lamouroux	Penmarch, Brittany, France	1992-12-21	M.H. Hommersand		Gavio et al. (2005)	AY294371
Furcellariaceae	Halarachnion latissimum Okamura	Okinoshima (34°59.227’ N, 139°49.361’ E), Tateyama City, Chiba Pref., Japan	2007-03-06	M. Suzuki	TNS AL-181184	Arakaki et al. (2014)	KF709207
Furcellariaceae	Halarachnion latissimum Okamura	Near low tide line, Ei (34.46729 N, 134.82315 E), Awaji City, Hyogo Pref., Japan	2017-04-10	M. Suzuki	TNS AL-209179	This study	LC821250	LC821011
Furcellariaceae	Halarachnion latissimum Okamura	Offshore of Tanegashima Island (30.684 N, 130.849 E), Kagoshima Pref., Japan	2019-05-30	R. Terada	TNS AL-220760	This study	LC821251	LC821012
Furcellariaceae	Halarachnion ligulatum (Woodward) Kützing	Carantec, Brittany, France				Freshwater et al. (1994)	U04210
Furcellariaceae	Halarachnion ligulatum (Woodward) Kützing	Stora Lauvoyna (at intersection with Fv219) (60.4425 N, 5.0646 E), Norway	2016-06-11	G.W. Saunders & T. Bringloe	GWS040828	Bringloe et al. (2019)		MN184312
Furcellariaceae	Halarachnion louisianense Arakaki & Fredericq	Offshore Louisiana (27° 56.46’ N, 92° 00.31’W), USA	2006-07-09	S. Fredericq, N. Arakaki, D. Krayesky & W. Schmidt	LAF-III-7-9-06-5-7	Arakaki et al. (2014)	KF709209
Furcellariaceae	Halarachnion parvum Yamada	Munseom, Jeju Island, South Korea	2014-08-13		GIGAR419	Yang et al. (2015)	KT880068
Furcellariaceae	Halarachnion parvum Yamada	Channel between Little & Big Munseom Islands (33.228 N, 126.568 E), Jeju Island, South Korea	2010-05-19	G.W. Saunders & H.-G. Choi	GWS018536	Kraft & Saunders (2021)	MT943681	HQ544098
Furcellariaceae	Halarachnion pusillum Baardseth	West Stoltenhoff (37.403 S, 12.492 W), Nightingale Island, Tristan da Cunha	2010-03-20	S. Scott	Nightingale 2010 002	Saunders et al. (2019)		MK202430
Furcellariaceae	Neurocaulon foliosum (Meneghini) Zanardini ex Kützing	Les Linious (48.4926 N, 4.80418 W), Brittany, France	2012-02-27	M. Robuchon & Y. Turpin	RMAR0177	Robuchon et al. (2015)		KJ960857
Furcellariaceae	Opuntiella californica (Farlow) Kylin	Scotts Bay (48.835 N, 125.146 W), Bamfield, BC, Canada	2005-06-09	G.W. Saunders & J. Mortimer	GWS002965	Bárbara et al. (2013)	KC130229	KC130205
Furcellariaceae	Opuntiella californica (Farlow) Kylin	Juneau, AK, USA	2006-07-10	C.D. Amsler	US-Oc10vii2006	Rodriguez-Prieto et al. (2013)	KC174807
Furcellariaceae	Opuntiella sp.1 californica	Seapool Rock (48.816 N, 125.209 W), Bamfield, BC, Canada	2010-05-31	G.W. Saunders & K.R. Dixon	GWS019369	Bringloe & Saunders (2019)	MH277316
Furcellariaceae	Opuntiella sp.1 californica	Sea Lion Point North (frontside) (36.519 N, 121.953 W), Point Lobos State Reserve, CA, USA	2010-05-16	B. Clarkston & K. Hind	GWS021517	Saunders (2014)		KM254552
Furcellariaceae	Perplexiramosus clintonii W.A.Nelson & D'Archino	Princes Islands, New Zealand	2013-04-10	R. D'Archino	WELT A033008 *Holotype	Nelson & D'Archino (2014)	KM924146
Furcellariaceae	Peyssonneliopsis epiphytica Setchell & Lawson	Stillwater Cove (36.567 N, 121.943 W), Pebble Beach, CA, USA	2010-05-20	B. Clarkston, K. Hind & S. Toews	GWS022168	Saunders (2014), Kraft & Saunders (2021)	MT943680	KM254771
Furcellariaceae	Peyssonneliopsis sp.2 epiphytica	Black Fish Island (48.847 N, 125.165 W), near Helby Island, Bamfield, BC, Canada	2004-06-13	G.W. Saunders & J. Mortimer	GWS003012	Maggs & Saunders (unpublished)	KU905061	KU986357
Furcellariaceae	Turnerella mertensiana (Postels & Ruprecht) F.Schmitz	Tokotan, Akkeshi Town, Akkeshi Co., Hokkaido, Japan	2002-07-26	M.H. Hommersand & F.C. Hommersand	JP-Tm26vii2002	Rodriguez-Prieto et al. (2013)	KC174812
Furcellariaceae	Turnerella pennyi (Harvey) F.Schmitz	Escoumins (Rue des Pilotes) (48.318 N 69.414 W), QC, Canada	2008-04-22	G.W. Saunders & B. Clarkston	GWS009361	Bringloe & Saunders (2019)	MH277327
Furcellariaceae	Turnerella sp.1 Atl	Escoumins (Rue des Pilotes) (48.318 N 69.414 W), QC, Canada	2008-04-22	G.W. Saunders & B. Clarkston	GWS009364	Bárbara et al. (2013)	KC130230
Furcellariaceae	Turnerella sp.1 BC	Indian Head (53.248 N 131.984 W), Skidegate, Haida Gwaii, BC, Canada	2010-06-07	G.W. Saunders & K.R. Dixon	GWS020942	Bringloe & Saunders (2019)	MH277307
Gigartinaceae	Chondracanthus saundersii C.W. Schneider & C.E. Lane	Offshore of Tanegashima Island (as Mageshima Island) (30.684 N, 130.849 E), Kagoshima Pref., Japan	2017-07-20	R. Terada	TNS AL-209799	Suzuki et al. (2021)	LC538291	LC538298
Gigartinaceae	Chondrus occelatus Holmes	Oishizaki (34.27268 N, 134.95436 E), Yura, Sumoto City, Hyogo Pref., Japan	2022-08-29	M. Suzuki	TNS AL-222215	This study	LC821252	LC821013
Gigartinaceae	Mazzaella japonica (Mikami) Hommersand	Chuksanhang, Yeongdeok, South Korea	2014-02-24	M.S. Calderon & T.H. Seo	CNU057535	Calderon & Boo (2016b)	KU640270	KU640331
Kallymeniaceae	Austrokallymenia cribrogloea (Womersley & R.E.Norris) Huisman & G.W.Saunders	Wynyard (40.986 S, 145.77 E), Sanctuary Reef, TAS, Australia	2010-01-28	G.W. Saunders & K.R. Dixon	GWS016327	Schneider et al. (2014)	KF280986	HM918159
Kallymeniaceae	Austrokallymenia rebeccae G.W.Saunders & Kraft	Yellow Rock (31.515 S, 159.034 E), Lord Howe Island, NSW, Australia	2004-01-30	G.T. Kraft	GWS002029	Schneider et al. (2014)	KF280973	HM915972
Kallymeniaceae	Austrokallymenia roensis Huisman & G.W.Saunders	Roe Reef (31.979 S, 115.533 E), Rottnest Island, WA, Australia	2014-01-27	J.M. Huisman	GWS036235	Saunders et al. (2017)	KX783118	KX808094
Kallymeniaceae	Austrokallymenia rosea (Womersley & R.E.Norris) Huisman & G.W.Saunders	Coffs Harbour (30.242 S, 153.179 E), Split Solitary Island (NW), NSW, Australia	2012-12-09	G.W. Saunders & K.R. Dixon	GWS032609	Saunders et al. (2017)	KX783056	KX808001
Kallymeniaceae	Austrokallymenia schizophylla (J.Agardh) G.W.Saunders	Western Cape (34.235 S, 18.475 E), Miller's Point, False Bay, South Africa	2014-11-23	K.R. Dixon & J.F. Costa	GWS036335	Saunders et al. (2017)	KX783058	KX808009
Kallymeniaceae	Austrokallymenia westii (Ganesan) C.W.Schneider & G.W.Saunders	North northeast ledge (32.483 N, 64.588 W), Bermuda	2016-07-29	C.W. Schneider & C.E. Lane	BDA1991	Schneider et al. (2019)	MH777608	MH777604
Kallymeniaceae	Austrokallymenia sp.1 (Kallymenia cf. sessilis)	Shiraishinohana (33°54.217’ N, 132°42.362’ E), Takahama Town, Matsuyama City, Ehime Pref., Japan	2014-08-14	K. Shibata	MAS-00238	This study	LC486681	LC486685
Kallymeniaceae	Austrokallymenia sp.1 (Kallymenia cf. sessilis)	Karakohama Beach (34°01’ N, 133°02’ E), Furukokubu, Imabari City, Ehime Pref., Japan	2017-04-28	K. Shibata	MAS-00240	This study	LC486682		The rbcL sequence (LC486682) is identical with LC486681.
Kallymeniaceae	Austrokallymenia sp.1 (Kallymenia cf. sessilis)	Karakohama Beach (34°01’ N, 133°02’ E), Furukokubu, Imabari City, Ehime Pref., Japan	2017-04-28	K. Shibata	MAS-00241	This study		LC486686	The cox1 sequence (LC486686) is identical with LC486685.
Kallymeniaceae	Austrokallymenia sp.1 (Kallymenia cf. sessilis)	Offshore of Tanegashima Island (30.684 N, 130.849 E), Kagoshima Pref., Japan	2016-05-19	R. Terada	TNS AL-209810	This study	LC821253	LC821014
Kallymeniaceae	Austrokallymenia sp.1 (Kallymenia cf. sessilis)	Offshore of Tanegashima Island (30.684 N, 130.849 E), Kagoshima Pref., Japan	2019-05-30	R. Terada	TNS AL-213790	This study	LC821254	LC821015
Kallymeniaceae	Austrokallymenia sp.2 (Kallymenia cf. sessilis)	Takeno (35.66359 N, 134.74799 E), Takeno Town, Toyooka City, Hyogo Pref., Japan	2015-05-08	M. Suzuki	TNS AL-200152	This study	LC821255	LC821016
Kallymeniaceae	Austrophyllis alcicornis (J.Agardh) Womersley & R.E.Norris	Reef west of Verona Sands boat launch (43.275 S, 147.126 E), in mouth of Huon River, TAS, Australia	2005-01-23	G.W. Saunders	GWS002619	Schneider et al. (2014)	KF280985	HM915890
Kallymeniaceae	Austropugetia crassa R.L.Moe	Astrolabe Needle (62.41 S, 59.135 W), Antarctic Peninsula, Antarctica		R. Moe	CCMP719	Schneider et al. (2014)	KC157625	KC157604
Kallymeniaceae	Blastophyllis calliblepharoides (J.Agardh) D'Archino & W.A.Nelson	Kaka Point, Otago, South Island, New Zealand	2011-11-26		NCU591818	D'Archino et al. (2011, 2017)	HM587174	KY457992
Kallymeniaceae	Blastophyllis hombroniana (Montagne) D'Archino & W.A.Nelson	Marfells Beach, South Island, New Zealand	2010-10-25		WELT A033484	D'Archino et al. (2017)	KY458010	KY457994
Kallymeniaceae	Callophyllis adhaerens Yamada	Udo, Jeju Island, South Korea	2011-06-12		JN-CA11ad003	Lee & Kim (2014)	KM675239	KM675337	The rbcL sequence (KM675239) is identical with LC821257.
Kallymeniaceae	Callophyllis adhaerens Yamada	Rocky Reef at Lighthouse Point (33.42 N, 126.224 E), Piyangdo Island, Jeju Island, South Korea	2010-05-20	G.W. Saunders & H.-G. Choi	GWS018596	Saunders et al. (2017)	KX783085	KX808057
Kallymeniaceae	Callophyllis adhaerens Yamada	Channel between Little & Big Munseom Islands (33.228 N, 126.568 E), Jeju Island, South Korea	2010-05-19	G.W. Saunders & H.-G. Choi	GWS018502	Saunders et al. (2017)		KX808040
Kallymeniaceae	Callophyllis adnata Okamura	Gochome, Shimoda City, Shizuoka Pref., Japan	2014-03-26		JN140326-013	Lee & Kim (2014)	KM675243	KM675344
Kallymeniaceae	“Callophyllis” atrosanguinea (Hooker f. & Harvey) Hariot	Punta Dungeness, Chile	2001-12-11	M.R. Ramírez	LAF-12-11-01-1-1 (N-170)	Arakaki et al. (2011)	HQ910504
Kallymeniaceae	“Callophyllis” atrosanguinea (Hooker f. & Harvey) Hariot	Ancud Bay (41.87 S, 73.82 W), Chiloe Island, Chile	2000-12-21	A. Buschman	GWS001315	Saunders et al. (2017)		KX807997
Kallymeniaceae	Callophyllis beringensis Perestenko	Deadmans Cove (rocks out towards Kia Bay, 48.776 N, 125.198 W), Bamfield, BC, Canada	2011-06-28	G.W. Saunders & K.R. Dixon	GWS014480	Saunders (2014), Saunders et al. (2017)	KX783079	KM254635
Kallymeniaceae	Callophyllis cartilaginea H.W.Lee & M.S.Kim	Sangmo, Jeju Island, South Korea	2011-04-05		JN-CA11sp006	Lee & Kim (2014)	KM675295	KM675327
Kallymeniaceae	Callophyllis cervicornis Sonder	Port MacDonnell (38.058 S, 140.694 E), SA, Australia	2011-11-16	G.W. Saunders & K.R. Dixon	GWS029579	Saunders et al. (2017)	KX783114	KX808093
Kallymeniaceae	Callophyllis concepcionensis Arakaki, Alveal & M.E.Ramírez	Ancud Bay (41.87 S, 73.82 W), Chiloe Island, Chile	1998-12-14	G.W. Saunders	GWS000506	Clarkston & Saunders (2013), Saunders et al. (2017)	KX783101	JX034423
Kallymeniaceae	Callophyllis cornu-cervi (Perestenko) T.A.Klochkova, Kloczkova & S.M.Boo	Cape Veselij, Taujskaya Bay, Sea of Okhotsk, Russia	2008-07-17	N.G. Klochkova & M.N. Belij		Klochkova et al. (2013)	KC408802
Kallymeniaceae	“Callophyllis” corollata Baardseth	Southwest Point (37.433 S, 12.489 W), Nightingale Island, Tristan da Cunha, UK	2010-03-22	S. Scott	Nightingale 2010 033	Saunders et al. (2017)	KX783067	KX808032
Kallymeniaceae	Callophyllis crenulata Setchell	Rocks off the northeast corner of Murchison Island (52.618 N, 131.439 W), Gwaii Haanas, BC, Canada	2014-07-14	K.R. Dixon & A. Savoie	GWS038603	Saunders et al. (2017)	KX783045	KX807985
Kallymeniaceae	Callophyllis crispata Okamura	Enoshima, Fujisawa City, Kanagawa Pref., Japan	2014-03-28		JN140328-071	Lee & Kim (2014)		KM675353
Kallymeniaceae	Callophyllis cf. crispata Okamura	Choshi City, Chiba Pref., Japan	2009-08-05	S.-M. Lin		D'Archino et al. (2016)	KR231932
Kallymeniaceae	Callophyllis decumbens J.Agardh	Northland, Doubtless Bay, Cable Bay, New Zealand				D'Archino et al. (2010)	GQ376536
Kallymeniaceae	Callophyllis dissecta Setchell & Swezy	Five Mile Reef (53.421 N, 132.60 W), Rennell Sound, Queen Charlotte Islands, BC, Canada	2003-05-25	G.W. Saunders & C.E. Lane	GWS001743	Clarkston & Saunders (2013)		JX034184
Kallymeniaceae	Callophyllis edentata Kylin	Mud Cove (48.791 N, 125.213 W), Bamfield, BC, Canada	2001-05-30	G.W. Saunders	GWS001145	Bárbara et al. (2013), Clarkston & Saunders (2013)	KC130228	JX034247
Kallymeniaceae	Callophyllis flabellulata Harvey	Lagoon Inlet Tidal Rapids (inside, 52.934 N, 131.949 W), Haida Gwaii, BC, Canada	2013-08-14	G.W. Saunders & K.R. Dixon	GWS035643	Filloramo et al. (2017), Saunders et al. (2017)	KX783052	KU873101
Kallymeniaceae	Callophyllis hayamensis Yamada	Jocheon, Jeju Island, South Korea	2011-05-20		JN-CA11an003	Lee & Kim (2014)	KM675248	KM675356
Kallymeniaceae	Callophyllis heanophylla Setchell	Gwaii Haanas (52.606 N, 131.433 W), Murchison Island, BC, Canada	2011-07-07	G.W. Saunders & K.R. Dixon	GWS028124	Clarkston & Saunders (2013), Saunders et al. (2017)	KX783110	JX034343
Kallymeniaceae	Callophyllis japonica Okamura	Shiraishinohana (33.90682 N, 132.71032 E), Takahama Town, Matsuyama City, Ehime Pref., Japan	2017-05-26	M. Suzuki	TNS AL-215747	This study	LC821256	LC821017
Kallymeniaceae	Callophyllis laingiana A.J.K.Millar	Moturoa/Rangiatea, Bay of Islands, North Island, New Zealand	2006-03-02		WELT A024378	D'Archino et al. (2011, 2017)	HM587176	KY457998
Kallymeniaceae	Callophyllis linearis (Kylin) I.A.Abbott & R.E.Norris	Piedras Blancas (35.67 N, 121.291 W), CA, USA	1996-07-22	G.W. Saunders	GWS000068	Clarkston & Saunders (2013), Saunders et al. (2017)	KX783078	JX034356
Kallymeniaceae	"Callophyllis" macrostiolata Arakaki, Alveal & M.E.Ramírez	Isla Santa María, Concepción, Chile	2001-03-18	N. Arakaki	LAF-3-18-01-1-1 (N-15)	Arakaki et al. (2011)	HQ910501
Kallymeniaceae	"Callophyllis" macrostiolata Arakaki, Alveal & M.E.Ramírez	Bahia de pumillahue (41.945 S, 74.03 W), Chile	2014-04-19		GWS038162	Saunders et al. (2017)		KX808043
Kallymeniaceae	Callophyllis mollitia H.W.Lee & M.S.Kim	Jongdal, Jeju Island, South Korea	2012-01-06		JN-CA12sp004	Lee & Kim (2014)	KM675297	KM675332
Kallymeniaceae	Callophyllis nana A.J.K.Millar	Policeman's Hat (29.025 S, 167.992 E), Norfolk Island, Australia	2012-11-30	G.W. Saunders & K.R. Dixon	GWS032263	Saunders et al. (2017)	KX783087	KX808059
Kallymeniaceae	Callophyllis obtusifolia J.Agardh	Baja California, México	1995-09-29	R. Aguilar	LAF-9-29-95-1-1	Arakaki et al. (2011)	HQ910511
Kallymeniaceae	“Callophyllis” ornata (Montagne) Kützing	Chase Head, Pearl Island, Port Pegasus, Stewart Island, New Zealand	2009-03-03		WELT A024375	D'Archino et al. (2011, 2017)	HM587180	KY457989
Kallymeniaceae	Callophyllis pinnata Setchell & Swezy	Central Beach of Moss Beach, CA, USA	1996-07-17	S. Fredericq	LAF-7-17-96-1-1 (N-174)	Arakaki et al. (2011)	HQ910498
Kallymeniaceae	Callophyllis pinnata Setchell & Swezy	Boscowitz Rock (49.011 N, 123.587 W), BC, Canada	2011-05-04	G.W. Saunders, K. Hind & B. Clarkston	GWS027453	Clarkston & Saunders (2013), Saunders et al. (2017)	KX783109	JX034364
Kallymeniaceae	Callophyllis radula Perestenko	Avacha Gulf (52.783 N, 158.617 E), Starichkov Island, Kamchatskiy Kray, Russia	2013-06-10	G.G. Zhigadlova	KAM0006	Filloramo et al. (2017), Saunders et al. (2017)	KX783043	KU873098
Kallymeniaceae	Callophyllis rangiferina (R.Brown ex Turner) Womersley	Tinderbox (Fiona`s Point, 52.606 N, 131.433 W), TAS, Australia	2010-01-23	G.W. Saunders & K.R. Dixon	GWS015597	Saunders et al. (2017)	KX783051	HM917873
Kallymeniaceae	Callophyllis repens H.W.Lee & M.S.Kim	Shinchang, Jeju Island, South Korea	2012-07-17		JN120717-21	Lee & Kim (2014)	KM675293
Kallymeniaceae	Callophyllis rhynchocarpa Ruprecht	Sea of Okhotsk, Southern Sakhalin, Russia	1993-08-01	N. Klochkova	GWS036240	Filloramo et al. (2017), Saunders et al. (2017)	KX783075	KU873108
Kallymeniaceae	Callophyllis schneideri Clarkston & G.W.Saunders	Macrocystis bed near Belle Pt. (53.2243 N, 132.046 W), Skidegate Ch., Haida Gwaii, BC, Canada	2015-07-13	G.W. Saunders, M. Bruce & T. Bringloe	GWS036843	Saunders et al. (2017)	KX783062	KX808025
Kallymeniaceae	Callophyllis serratifolia H.W.Lee & M.S.Kim	Munseom, Jeju Island, South Korea	2012-06-02		JN120602-05	Lee & Kim (2014)	KM675288	KM675310
Kallymeniaceae	Callophyllis thompsonii Setchell	Seapool Rock (48.816 N 125.209 W), Bamfield, BC, Canada	2007-09-20	G.W. Saunders & B. Clarkston	GWS008938	Saunders et al. (2017)	KX783069	HM918852
Kallymeniaceae	Callophyllis undulata H.W.Lee & M.S.Kim	Udo, Jeju Island, South Korea	2011-06-12		JN-HU110612-01	Lee & Kim (2014)	KM675291	KM675321
Kallymeniaceae	Callophyllis variegata (Bory) Kützing	Northwest Beach (52.608 N, 131.448 W), Murchison Island, Gwaii Haanas, BC, Canada	2011-07-07	G.W. Saunders & K.R. Dixon	GWS028196	Schneider et al. (2014)	KF280964	KF280914
Kallymeniaceae	Callophyllis variforma Filloramo, Selivanova & G.W.Saunders	Burnaby Narrows (52.334 N, 131.337 W), Gwaii Haanas, BC, Canada	2013-08-16	G.W. Saunders & K.R. Dixon	GWS035726	Filloramo et al. (2017), Saunders et al. (2017)	KX783112	KU873113
Kallymeniaceae	Callophyllis violacea J.Agardh	Marbel Island (53.204 N, 132.668 W), Haida Gwaii, BC, Canada	2015-07-16	G.W. Saunders, M. Bruce & T. Bringloe	GWS037015	Saunders et al. (2017)	KX783083	KX808055
Kallymeniaceae	Callophyllis violacea J.Agardh	Pigeon Pt., San Mateo Co., CA, USA				Freshwater et al. (1994)	U04191
Kallymeniaceae	Callophyllis sp. GGCZ-2009b	Chatham Island, New Zealand				D'Archino et al. (2010)	GQ376537
Kallymeniaceae	Callophyllis sp.1 TNE (C. cf. adhaerens)	Offshore of Tanegashima Island (30.684 N, 130.849 E), Kagoshima Pref., Japan	2018-05-25	R. Terada & M. Suzuki	TNS AL-209807	This study	LC821257	LC821018
Kallymeniaceae	Callophyllis sp.2 TNE	Offshore of Tanegashima Island (30.684 N, 130.849 E), Kagoshima Pref., Japan	2019-05-30	R. Terada	TNS AL-222049	This study	LC821258	LC821019
Kallymeniaceae	Callophyllis sp.1 CAL	Monterey Bay (Shale Bed, 36.609 N, 121.879 W), CA, USA	2010-05-23	B. Clarkston, K. Hind & S. Toews	GWS022354	Saunders (2014), Saunders et al. (2017)	KX783127	KM254955
Kallymeniaceae	Callophyllis sp.2 QC	East side of Powrivco Bay (52.688 N, 131.552 W), Gwaii Haanas, BC, Canada	2011-07-11	G.W. Saunders & K.R. Dixon	GWS028670	Saunders (2014), Saunders et al. (2017)	KX783042	KM254226
Kallymeniaceae	Callophyllis sp.3 AUS	Reef west of Verona Sands boat launch (43.275 S, 147.126 E), in mouth of Huon River, TAS, Australia	2010-01-22	G.W. Saunders & K.R. Dixon	GWS015474	Saunders et al. (2017)	KX783061	HM917796
Kallymeniaceae	Callophyllis sp.1 WA	Cozy Corner (Knobby Pt, 34.256 S, 115.028 E.), WA, Australia	2010-11-10	G.W. Saunders & K.R. Dixon	GWS025001	Saunders et al. (2017)	KX783126	KX808104
Kallymeniaceae	Callophyllis sp.2 WA	Cozy Corner (Knobby Pt, 34.256 S, 115.028 E.), WA, Australia	2010-11-10	G.W. Saunders & K.R. Dixon	GWS025021	Saunders et al. (2017)	KX783099	KX808076
Kallymeniaceae	Callophyllis sp.3 WA	Pt. Peron (32.271 S, 115.682 E), WA, Australia	2010-11-13	G.W. Saunders & K.R. Dixon	GWS025367	Saunders et al. (2017)	KX783064	KX808026
Kallymeniaceae	Commanderella ruprechtiana (E.S.Sinova) Selivanova, Zhigadlova & G.W.Saunders	Grotovaya Inlet (52.8314 N, 158.619 E), Avacha Gulf, Eastern Kamchatka, Russia	2013-06-24	G.G. Zhigadlova	KAM0048	Selivanova et al. (2020)	MK505485	MK505476
Kallymeniaceae	Croisettea australis (Womersley & R.E.Norris) M.J.Wynne	Point Lonsdale (38.285 S, 144.615 E), VIC, Australia	2010-05-18	G.T.Kraft, R.Kraft & B.Dog jr	GWS017390	Schneider et al. (2014)	KF280981	KF280934
Kallymeniaceae	Croisettea haukoaweo F.P.Cabrera & A.R.Sherwood	AuʻAu Channel Maui Island, HI, USA	2006-11-29	H. Spalding & T. Kerby	ARS 09989/BISH 780919 *Holotype	Cabrera et al. (2022a)	OM621863
Kallymeniaceae	Croisettea kalaukapuae F.P.Cabrera & A.R.Sherwood	Kapou (Lisianski, 25°55.37' N, 173°3.18' W), Papahânaumokuâkea Marine National Monument, HI, USA	2014-09-15	R. Pyle & D. Wagner	ARS 09739/BISH 780911 *Holotype	Cabrera et al. (2022a)	OM621858	OM509716
Kallymeniaceae	Croisettea kalaukapuae F.P.Cabrera & A.R.Sherwood	Kapou (Lisianski, 25°55.37' N, 173°3.18' W), Papahânaumokuâkea Marine National Monument, HI, USA	2014-09-15	R. Kosaki & B. Hauk	ARS 09737 / BISH 780909	Cabrera et al. (2022a)		OM509718
Kallymeniaceae	Croisettea kalaukapuae F.P.Cabrera & A.R.Sherwood	Offshore of Tanegashima Island (30.684 N, 130.849 E), Kagoshima Pref., Japan	2019-05-30	R. Terada	TNS AL-220766	This study	LC821259	LC821020
Kallymeniaceae	Croisettea kalaukapuae F.P.Cabrera & A.R.Sherwood	Offshore of Tanegashima Island (30.684 N, 130.849 E), Kagoshima Pref., Japan	2019-05-30	R. Terada	TNS AL-220761	This study	LC821260	LC821021	The rbcL sequence (LC821260) is identical with LC821259. The cox1 sequence (LC821021) is identical with LC821020.
Kallymeniaceae	Croisettea ohelouliuli F.P.Cabrera & A.R.Sherwood	AuʻAu Channel Maui Island, HI, USA	2006-11-29	H. Spalding & T. Kerby	ARS 09953/BISH 780920 *Holotype	Cabrera et al. (2022a)	OM621861	OM509723
Kallymeniaceae	Croisettea pakualapa F.P.Cabrera & A.R.Sherwood	Manawai (Pearl and Hermes Atoll, 27°44.48ʹN, 175°57.50ʹW), HI, USA	2014-09-15	B. Hauk	ARS 09948/ BISH 780907 *Holotype	Cabrera et al. (2022a)	OM621860	OM509722
Kallymeniaceae	Croisettea requienii (J.Agardh) M.J.Wynne	Cap des Armes, Porquerolles, France	2008-10-24	L. Le Gall & Y. Turpin	LLG2434	Verges et al. (2014)	KJ083106	KJ083090	The rbcL sequence (KJ083106) was excluded from the phylogenetic analyses to avoid loss of statistical power because it is less than 1200 bp (875 bp).
Kallymeniaceae	Croisettea tasmanica (Harvey) M.J.Wynne	Reef west of Verona Sands boat launch (43.275 S, 147.126 E), in mouth of Huon River, TAS, Australia	2010-01-22	G.W. Saunders & K.R. Dixon	GWS015471	Schneider et al. (2014)	KC157624	HM915947
Kallymeniaceae	Croisettea sp.1 LH	Algae Hole North (31.525 S, 159.06 E), Lord Howe Island, NSW, Australia	2010-11-24	G.W. Saunders, K.R. Dixon & R. Withall	GWS023568	Schneider et al. (2014)	KF280989	KF280942
Kallymeniaceae	Croisettea sp.1 Mada	Anosy (24.9917 S, 47.10 E), Evatra, Madagascar	2010-05-10	F. Rousseau	MAD0466	Saunders et al. (2017)	KX783122	KX808099
Kallymeniaceae	Croisettea sp.1 Nor	Simon's Water Flats (29.022 S, 167.986 E), Norfolk Island, Australia	2012-11-30	G.W. Saunders & K.R. Dixon	GWS032297	Saunders et al. (2017)	KX783096	KX808002
Kallymeniaceae	Croisettea sp.2 LH	Point Lonsdale (38.285 S, 144.615 E), VIC, Australia	2010-05-18	G.T.Kraft, R.Kraft & B.Dog jr	GWS017390	Schneider et al. (2014)	KF280976	KX808065
Kallymeniaceae	Croisettea sp.1 Tas	Reef west of Verona Sands boat launch (43.275 S, 147.126 E), in mouth of Huon River, TAS, Australia	2007-01-20	N. Barrett	GWS005972	Schneider et al. (2014)	KF280967	KF280920
Kallymeniaceae	Croisettea sp.2 Tas	Reef west of Verona Sands boat launch (43.275 S, 147.126 E), in mouth of Huon River, TAS, Australia	2005-01-23	G.W. Saunders	GWS002606	Schneider et al. (2014)	KF280980	HM918483
Kallymeniaceae	Croisettea sp.3 Tas	Windmill Point (41.11 S, 146.817 E), George Town, TAS, Australia	2010-01-19	G.W. Saunders & K.R. Dixon	GWS015059	Schneider et al. (2014)	KF280965	HM917479
Kallymeniaceae	Croisettea sp. TNE	Offshore of Tanegashima Island (30.684 N, 130.849 E), Kagoshima Pref., Japan	2021-06-26	R. Terada	TNS AL-222077	This study	LC821261	LC821022
Kallymeniaceae	Crossocarpus lamuticus Ruprecht	Malaya Molta Bay (59.400 N, 145.880 E), Eirineyskaya Bay, Sea of Okhotsk, Russia	2019-08-07	A.V. Skriptsova	MIMB42671	Skriptsova et al. (2023)	ON564466	ON564458
Kallymeniaceae	Ectophora marginata D'Archino & W.A.Nelson	Karikari Bay, Northland, North Island, New Zealand	2006-04-06		WELT A024250	D'Archino et al. (2011, 2017)	HM587177	KY457995
Kallymeniaceae	Erythrophyllum delesserioides J.Agardh	Jade Cove (35.913 N, 121.47 W), CA, USA	2010-05-18	B. Clarkston & K. Hind	GWS021823	Schneider et al. (2014)	KF280974	KF280924
Kallymeniaceae	Erythrophyllum oblongifructum (Setchell) G.W.Saunders	Cape Knox (54.187 N, 133.084 W), Haida Gwaii, BC, Canada	2014-07-13	G.W. Saunders & M. Bruce	GWS038971	Saunders et al. (2017)	KX783108	KX808086
Kallymeniaceae	Erythrophyllum wynnei (Clarkston & G.W.Saunders) G.W.Saunders	Cape Knox (54.187 N, 133.084 W), Haida Gwaii, BC, Canada	2015-07-14	G.W. Saunders, M. Bruce & T. Bringloe	GWS036870	Saunders et al. (2017)	KX783106	KX808084
Kallymeniaceae	Euthora cristata (C.Agardh) J.Agardh	Gloucester left side (42.685 N, 70.641 W), Folly Cove, MA, USA	2010-04-13	D. McDevit & M. Bruce	GWS014757	Schneider et al. (2014)	KF280975	HM915057
Kallymeniaceae	Euthora timburtonii B.E.Clarkston & G.W.Saunders	Opening to Kitgoro Inlet (53.142 N, 132.585 W), Haida Gwaii, BC, Canada	2014-07-08	G.W. Saunders, M. Bruce, K.R. Dixon & A. Savoie	GWS038463	Saunders et al. (2017)	KX783098	KX808075
Kallymeniaceae	Fulgeophyllis cerasina D'Archino, Showe M.Lin & Zuccarello	Stewart Island, New Zealand			WELT A024353	D'Archino et al. (2018)	MG262498	MG262505
Kallymeniaceae	Fulgeophyllis laingii (J.Agardh) D'Archino & Zuccarello	Brighton, Otago, South Island, New Zealand	1998-07-12		WELT A025113	D'Archino et al. (2011, 2017)	HM587197	KY457986
Kallymeniaceae	Glaphyrymenia pustulosa J.Agardh	Tinderbox (Fiona's Point, 43.059 S, 147.333 E), TAS, Australia	2010-01-23	G.T. Kraft & L. Kraft	GWS015923	Schneider et al. (2014)	KF280988	HM917946
Kallymeniaceae	Glaphyrymenia sp.1 WA	Little Beach (34.972 S, 118.196 E), WA, Australia	2010-11-07	G.W. Saunders & K.R. Dixon	GWS024482	Schneider et al. (2014)	KF280966	KF280918
Kallymeniaceae	Glaphyrymeniopsis mollis Kraft & G.W.Saunders	Roach Wall (31.498 S, 159.066 E), Lord Howe Island, NSW, Australia	2010-11-22	G.W. Saunders, K.R. Dixon & R. Withall	GWS023027	Saunders et al. (2017)	KX783076	KX808048
Kallymeniaceae	Hommersandia palmatifolia (Tokida) Perestenko ex Selivanova & Zhigadlova	Bezymyannaya Inlet (52.8643 N, 158.624 E), Avacha Bay, Avacha Gulf, Eastern Kamchatka, Russia	2013-08-13	N.P.Sanamyan	KAM0104	Selivanova et al. (2020)	MK505484	MK505475
Kallymeniaceae	Huonia sandersonii G.W.Saunders	Verona Sands (43.275 S 147.126 E), mouth of Huon River, TAS, Australia	2010-01-22	G.W. Saunders, K.R. Dixon & R. Withall	GWS015443	Schneider et al. (2014)	KC157631	HM917780
Kallymeniaceae	Judithia delicatissima (R.E.Norris) D'Archino & Showe M.Lin	Marfells Beach, South Island, New Zealand	2005-12-07		WELT A024374/A	D'Archino et al. (2011, 2017)	HM587192	KY457984
Kallymeniaceae	"Kallymenia" perforata J.Agardh	Kashiwa (33°00’ N, 132°29’ E), Ainan Town, Uwajima City, Ehime Pref., Japan	2014-05-31	K. Shibata	MAS-00250	This study	LC486684	LC486688
Kallymeniaceae	"Kallymenia" perforata J.Agardh	Offshore of Tanegashima Island (30.684 N, 130.849 E), Kagoshima Pref., Japan	2017-07-20	R. Terada	TNS AL-209813	This study	LC821263	LC821024
Kallymeniaceae	Kallymenia reniformis (Turner) J.Agardh	Clougher Strand, Kerry, Ireland	2010-08-11	M.D. Guiry	GWS014632	Schneider et al. (2014)	KF280990	KF280943
Kallymeniaceae	Kallymeniaceae sp. TNE	Offshore of Tanegashima Island (30.684 N, 130.849 E), Kagoshima Pref., Japan	2017-09-28	R. Terada	TNS AL-220767	This study	LC821262	LC821023
Kallymeniaceae	Kallymeniaceae sp.2 LH	Split Rock (31.584 S, 159.066 E), Lord Howe Island, NSW, Australia	2010-11-25	G.W. Saunders & K.R. Dixon	GWS023648	Schneider et al. (2014)	KF280982	KF280936
Kallymeniaceae	Kallymeniopsis verrucosa A.D.Zinova & Gussarova	Krasheninnikova Bay (50.299 N, 150.301 E), Paramushir Island, Sea of Okhotsk, Russia	2019-08-11	A.V. Skriptsova	MIMB40742	Skriptsova et al. (2023)	ON564468	ON564460
Kallymeniaceae	Leiomenia cribrosa (Harvey) Huisman & G.W.Saunders	Pt. Peron (32.271 S, 115.682 E), WA, Australia	2010-11-13	G.W. Saunders & K.R. Dixon	GWS025287	Saunders et al. (2017)	KX783086	KX808058
Kallymeniaceae	Leiomenia cf. cribrosa (Harvey) Huisman & G.W.Saunders	Vivonne Bay (36.00 S, 137.203 E), Kangaroo Island, SA, Australia	1998-11-01	G.W. Saunders & G.T. Kraft	GWS000466	Schneider et al. (2014)	KF280978	KF280930
Kallymeniaceae	Leiomenia imbricata Huisman & G.W.Saunders	Hibernia Reef (11.976 S, 123.39 E), WA, Australia	2013-05-10	J.M. Huisman	GWS036232	Saunders et al. (2017)	KX783070	KX808037
Kallymeniaceae	Leiomenia lacunata Huisman & G.W.Saunders	Northern channel (12.214 S, 123.02 E), Ashmore Reef, WA, Australia	2013-09-26	J.M. Huisman	GWS036220	Saunders et al. (2017)	KX783113	KX808091
Kallymeniaceae	Leiomenia sp.1 LH	Malabar Reef (31.511 S, 159.057 E), Lord Howe Island, NSW, Australia	2010-11-21	G.W. Saunders, K.R. Dixon & R. Withall	GWS022820	Schneider et al. (2014)	KF280987	KF280940
Kallymeniaceae	Leiomenia sp.1 Nor	Duncombe Bay (29.00 S, 167.932 E), Norfolk Island, Australia	2012-11-27	G.W. Saunders & K.R. Dixon	GWS034383	Saunders et al. (2017)	KX783125	KX808102
Kallymeniaceae	Leiomenia sp.2 JP	Kashiwa (33°00’ N, 132°29’ E), Ainan Town, Uwajima City, Ehime Pref., Japan	2014-05-31	K. Shibata	MAS-00252	This study	LC486683	LC486687
Kallymeniaceae	Leniea kylinii (Baardseth) G.W.Saunders	Harbour to Puma Rock (37.063 S, 12.313 W), Tristan, Tristan da Cunha, UK	2010-03-30	S. Scott	Tristan 2010 047	Saunders et al. (2017)	KX783077	KX808051
Kallymeniaceae	Leniea lubrica R.L.Moe	S. E. Shortcut Island, Antarctica	2007-04-09	C.D. Amsler	NCU 634086	D'Archino et al. (2016)	KR231933
Kallymeniaceae	Leniea lubrica R.L.Moe	Punta Lacaze, Paradise Bay, Antarctic Peninsula				Dubrasquet et al. (2018)		KY559906 (as Kallymenia sp.)
Kallymeniaceae	Meredithia microphylla (J.Agardh) J.Agardh	Les Buharats (48.6672 N, 2.11805 W), Saint-Malo, Brittany, France	2008-07-14	L. Le Gall, J.M. Utge & F. Rousseau	PC0152257	Schneider et al. (2014)	KC157626	KC157605
Kallymeniaceae	Meredithia nana J.Agardh	Shell Bay (35.192 S, 136.872 E), Yorke Peninsula, SA, Australia	2011-11-23	K.R. Dixon	GWS028859	Schneider et al. (2014)	KF280977	KF280927
Kallymeniaceae	Meredithia opuntioides G.W.Saunders & C.W.Schneider	Burying Ground Point (43.44 S, 146.989 E), TAS, Australia	2010-01-21	G.W. Saunders & K.R. Dixon	GWS015278	Schneider et al. (2014)	KC157635	HM917677
Kallymeniaceae	Metacallophyllis laciniata (Hudson) A.Vergés & L.Le Gall	Carraloe (53.266 N, 9.584 W), Galway Co., Ireland	2003-07-29	G.W. Saunders	GWS001835	Schneider et al. (2014)	KF280968
Kallymeniaceae	Metacallophyllis laciniata (Hudson) A.Vergés & L.Le Gall	Strangford Lough (54.383 N, 5.55 W), Portaferry, Northern Ireland, UK	2003-07-24	G.W. Saunders	GWS001792	Clarkston & Saunders (2012)		JF903294
Kallymeniaceae	Nothokallymenia erosa C.W.Schneider, Popolizio & G.W.Saunders	North northeast ledge (32.483 N, 64.585 W), Bermuda	2016-07-31	C.W. Schneider & C.E. Lane	BDA1997	Schneider et al. (2019)	MH777609	MH777606
Kallymeniaceae	Nothokallymenia sp.2 LLG2876	Port-Cros (42.9872 N, 6.3940 E), La Gabiniere, French Riviera, France	2009-10-06	L. Le Gall & J.M. Utge	LLG2876	Saunders et al. (2017)	KX783066	KJ083048
Kallymeniaceae	Polycoelia fastigiata Harvey	Burying Ground Point (43.44 S, 146.989 E), TAS, Australia	2010-01-21	G.W. Saunders & K.R. Dixon	GWS015178	Saunders et al. (2017)	KX783104	HM917619
Kallymeniaceae	Polycoelia harveyana (J.Agardh) G.W.Saunders	Off the end of Shelley Point (32.702 S, 17.967 E), St Helena Bay, Western Cape, South Africa	2014-11-28	K.R. Dixon & J.F. Costa	GWS036400	Saunders et al. (2017)	KX783059	KX808013
Kallymeniaceae	Polycoelia laciniata J.Agardh	Nine Pin Point (43.286 S, 147.164 E), TAS, Australia	2004-01-23	G.W. Saunders & R. Withall	GWS001906	Schneider et al. (2014), Dixon et al. (2015)	KF280983	KT307606
Kallymeniaceae	Psaromenia laulamaula F.P.Cabrera, Huisman & A.R.Sherwood	Lisianski Island (25.92698 N, 173.05490 W), Hawai‘I Island, HI, USA	2014-09-15	R. Kosaki & B. Hauk	BISH 776061 (ARS 09483) *Holotype	Cabrera et al. (2022b)	MW250215	MW250210
Kallymeniaceae	Psaromenia septentrionalis C.W.Schneider, Popolizio & G.W.Saunders	North northeast ledge (32.483 N, 64.585 W), Bermuda	2016-07-31	C.W. Schneider & C.E. Lane	BDA1993	Schneider et al. (2019)	MH777607	MH777603
Kallymeniaceae	Psaromenia sp.1 Jeju	Rocky Reef at Lighthouse Point (33.42 N, 126.224 E), Piyangdo Island, Jeju Island, South Korea	2010-05-20	G.W. Saunders & H.-G. Choi	GWS018239	Schneider et al. (2014)	KC157636	KC157623	According to Lee & Kim (2023), Psaromenia sp. Jeju is corresponding to P. stipiitata H.W.Lee, J.C.Kang & M.S.Kim.
Kallymeniaceae	Psaromenia sp.1 LH	Leeward side of Balls Pyramid (31.727 S, 159.258 E), Lord Howe Island, NSW, Australia	2004-02-01	G.W. Saunders	GWS002058	Schneider et al. (2014)	KC157627	HM915984
Kallymeniaceae	Psaromenia sp.1 (Kallymenia cf. crassiuscula)	Okinoshima (34.98964 N, 139.8266 E), Tateyama City, Chiba Pref., Japan	2007-09-08	M. Suzuki	TNS AL-181178	This study	LC821264	LC821025
Kallymeniaceae	Psaromenia sp.1 (Kallymenia cf. crassiuscula)	Offshore of Tanegashima Island (30.684 N, 130.849 E), Kagoshima Pref., Japan	2017-07-20	R. Terada	TNS AL-209816	This study	LC821265	LC821026
Kallymeniaceae	Psaromenia sp.2 (Kallymenia cf. crassiuscula)	Offshore of Tanegashima Island (30.684 N, 130.849 E), Kagoshima Pref., Japan	2017-07-20	R. Terada	TNS AL-220762	This study	LC821266	LC821027
Kallymeniaceae	Pugetia cryptica Clarkston & G.W.Saunders	Savoie Rocks (49.506 N, 124.70 W), Hornby Island, BC, Canada	2008-05-29	B. Clarkston, D. McDevit & K. Hind	GWS010409	Saunders et al. (2017)	KX783044	HM917271
Kallymeniaceae	Pugetia fragilissima Kylin	Burnaby (Dolomite) Narrows (52.36 N, 131.352 W), Gwaii Haanas, BC, Canada	2009-06-23	G.W. Saunders & D. McDevit	GWS013405	Dixon & Saunders (2013), Saunders et al. (2017)	JX969789	HM915628
Kallymeniaceae	Pugetia japonica Kylin	Okinoshima (34.98964 N, 139.8266 E), Tateyama City, Chiba Pref., Japan	2007-09-08	M. Suzuki	TNS AL-195940	This study	LC821267	LC821028
Kallymeniaceae	Pugetia japonica Kylin	Futaana (34.64203 N, 138.9156 E), Touji, Shimoda City, Shizuoka Pref., Japan	2006-05-16	M. Suzuki	TNS AL-207125	This study	LC821268	LC821029
Kallymeniaceae	Rhipidomenia polycoelioides (J.Agardh) G.W.Saunders	Reef west of Verona Sands boat launch (43.275 S, 147.126 E), in mouth of Huon River, TAS, Australia	2010-01-22	G.W. Saunders & K.R. Dixon	GWS015422	Schneider et al. (2014)	KF280972	HM917766
Kallymeniaceae	Rhizopogonia asperata (Harvey) Kylin	Evans Bay, Wellington, North Island, New Zealand	2006-11-08		WELT A024364	D'Archino et al. (2011, 2017)	HM587196	KY457987
Kallymeniaceae	Rhytimenia cerebriformis (N'Yeurt & Payri) L.Le Gall & Vergés	Bourail-Le Cap Goulvain (21°44.9796' S, 165°28.5954' E), New Caledonia	2007-10-30	C. Payri & L. Le Gall	LLG0645	Huisman et al. (2016)	KU568458	KU568457
Kallymeniaceae	Rhytimenia maculata (Wever-van Bosse) Huisman & G.W.Saunders	East side of Ashmore Reef (12.208 S, 123.146 E), WA, Australia	2013-03-10	J.M. Huisman	PERTH 08650748 [GWS036229]	Huisman et al. (2016)	KU565725	KU565723
Kallymeniaceae	Salishia chilensis (J.Agardh) Clarkston & G.W.Saunders	Bonifacio (39.694 S, 73.382 W), Chile	2014-04-14	M. Bruce	GWS038130	Saunders et al. (2017)	KX783060	KX808015
Kallymeniaceae	Salishia firma (Kylin) Clarkston & G.W.Saunders	Rocks off the northeast corner of Murchison Island (52.618 N, 131.439 W), Gwaii Haanas, BC, Canada	2014-07-14	K.R. Dixon & A. Savoie	GWS038625	Saunders et al. (2017)	KX783050	KX807991
Kallymeniaceae	Salishia sanguinea (Montagne) Clarkston & G.W.Saunders	Cape Knox (54.187 N, 133.084 W), Haida Gwaii, BC, Canada	2015-07-14	G.W. Saunders, M. Bruce & T. Bringloe	GWS036872	Saunders et al. (2017)	KX783082	KX808053
Kallymeniaceae	Stauromenia australis D'Archino & W.A.Nelson	Ruggedy Passage, Foveaux Strait, Stewart Island, New Zealand	2005-03-14	N. Shears	WELT A023238	D'Archino et al. (2011, 2012)	HM587189	JQ255025
Kallymeniaceae	Stauromenia lacerata (Womersley & R.E.Norris) G.W.Saunders	Canal Rocks (33.669 S, 114.995 E), WA, Australia	2010-11-11	G.W. Saunders & K.R. Dixon	GWS025091	Schneider et al. (2014)	KF280979	KF280931
Kallymeniaceae	Stauromenia sp.1 Aus	Coral Patches (28.857 S, 114.015 E), Abrolhos Island, WA, Australia	1995-11-11	G.T. Kraft & G.W. Saunders	G0412	Saunders et al. (2017)	KU381815	HM915835
Kallymeniaceae	Thalassiodianthus incrassatus G.W.Saunders & Kraft	Islands off Balls Pyramid (31.808 S, 159.25 E), Lord Howe Island, NSW, Australia	2004-02-01	R. Withall	GWS002056	Schneider et al. (2014)	KF280970	HM915965
Kallymeniaceae	Thamnophyllis discigera (J.Agardh) R.E.Norris	Oudekraal (33.987 S, 18.348 E), Western Cape, South Africa	2014-11-22	K.R. Dixon & J.F. Costa	GWS036325	Saunders et al. (2017)	KX783073	KX808045
Kallymeniaceae	Thamnophyllis pocockiae R.E.Norris	False Bay (34.235 S, 18.475 E), Miller's Point, Western Cape, South Africa	2014-11-23	K.R. Dixon & J.F. Costa	GWS036341	Saunders et al. (2017)	KX783107	KX808085
Kallymeniaceae	Tytthomenia barrettii G.W.Saunders	Reef west of Verona Sands boat launch (43.275 S, 147.126 E), in mouth of Huon River, TAS, Australia	2010-01-22	G.W. Saunders & K.R. Dixon	GWS015505	Saunders et al. (2017)	KX783124	KX808101
Kallymeniaceae	Velatocarpus pustulosus (Postels & Ruprecht) Perestenko	Cape Kazak (52.9629 N, 158.472 E), Avacha Bay, Avacha Gulf, Eastern Kamchatka, Russia	2013-08-13	N.P. Sanamyan	KAM0102	Selivanova et al. (2020)	MK505486	MK505477
Kallymeniaceae	Verlaquea fimbriata G.W.Saunders	South of Horsburgh Island (12.083 S, 96.833 E), Cologne Gardens, Cocos (Keeling) Islands, Australia	2013-12-04	K.R. Dixon & G.W. Saunders	GWS037721	Saunders et al. (2017)	KX783130	KX808109
Kallymeniaceae	Wendya incisa D'Archino & Showe M.Lin	Mataikona, Masterton, Wellington, North Island, New Zealand	2010-10-07	W.A. Nelson & R. D’Archino	WELT A033085 *Holotype	D'Archino et al. (2016, 2017)	KR231928	KY457985
Kallymeniaceae	Zuccarelloa ceramoides (Levring) D'Archino & W.A.Nelson	Kaka Point, Otago, South Island, New Zealand	2007-09-28		WELT A024503	D'Archino et al. (2017)	KY458008	KY457996
Phyllophoraceae	Ahnfeltiopsis chnoosporoides (Tak.Tanaka & Pham-Hoàng Hô) Masuda	Xom Con, Nha Trang, Khánh Hoà, Vietnam	2015-04-09	S.M. Boo	CNU066866	Calderon & Boo (2016b)	KU640205	KU640274
Phyllophoraceae	Ahnfeltiopsis linearis (C.Agardh) P.C.Silva & DeCew	Bradys Beach (48.826 N, 125.155 W), Bamfield, BC, Canada	2005-06-15	G.W. Saunders, B. Clarkston & D. McDevit	GWS003998	Le Gall & Saunders (2010)	GQ338148	GQ380029
Phyllophoraceae	Archestenogramma profundum C.W. Schneider, Chengsupanimit & G.W.Saunders	Cathedral Rock off Castle Harbour (32°20.311’ N, 64°39.242’ W), off the south shore of Bermuda	2010-08-23	C.W. Schneider, C. Lane, D. McDevit & T. Popolizio	CWS10-24-5 [BDA0365] *Holotype	Schneider et al. (2011)	JN403075	HQ933371
Phyllophoraceae	Asterfilopsis centralis M.S.Calderon & S.M.Boo	Pisco (13°47.28’ S, 76°14.29’ W), Ica, Peru	2012-08-15	M.S. Calderon	CNU030468	Calderon & Boo (2016b)	KU640258	KU640322
Phyllophoraceae	Asterfilopsis disciplinalis (Bory) M.S.Calderon & S.M.Boo	Chaihuin, Valdivia, Chile	2013-10-15	M.S. Calderon	CNU049678	Calderon & Boo (2016b)	KU640233	KU640298
Phyllophoraceae	Asterfilopsis piurana M.S.Calderon & S.M.Boo	Yacila (5°7.46’ S, 81°10.6’ W), Piura, Peru	2013-10-04	M.S. Calderon	CNU049208 *Isotype	Calderon & Boo (2016b)	KU640245	KU640310
Phyllophoraceae	Besa japonica (Suringar) Skriptsova & Shibneva	Cape Kannon (37.48571 N, 138.62675 E), Shiiya, Kashiwazaki City, Niigata Pref., Japan	2017-06-21	M. Suzuki	TNS AL-214457	This study	LC821269	LC821030
Phyllophoraceae	Besa papillaeformis Setchell	Tahsis (49.8125 N, 126.987 W), BC, Canada	2008-05-20	G.W. Saunders & B. Clarkston	GWS009621	Le Gall & Saunders (2010)	GQ338146	GQ380035
Phyllophoraceae	Besa paradoxa (Suringar) M.S. Calderon & S.M. Boo	Tatamiiwa (35.69419 N, 140.85788 E), Tokawa, Tokawa Town, Choshi City, Chiba Pref., Japan	2014-05-03	M. Suzuki	TNS AL-186946	This study	LC821270	LC821031
Phyllophoraceae	Coccotylus brodiei (Turner) Kützing	Starboard (44.609 N, 67.397 W), ME, USA	2006-04-25	G.W. Saunders, L. Le Gall, D. McDevit, S. Clayden & C. Lane	GWS003640	Le Gall & Saunders (2010)	GQ338135	GQ380037
Phyllophoraceae	Coccotylus truncatus (Pallas) M.J.Wynne & J.N.Heine	River mouth (58.779 N, 94.158 W), MB, Canada	2006-08-19	G.W. Saunders, B. Clarkston & D. McDevit	GWS005213	Le Gall & Saunders (2010)	GQ338134	GQ380071
Phyllophoraceae	Erythrodermis traillii (Holmes ex Batters) Guiry & Garbary	Meadow Cove (45.038 N, 66.891 W), NB, Canada	2006-12-03	G.W. Saunders, D. Saunders, L. Le Gall & D. McDevit	GWS005655	Le Gall & Saunders (2010)	GQ338133	GQ380105
Phyllophoraceae	Fredericqia chiharae Mas. Suzuki & Kitayama	Tatamiiwa (35.69419 N, 140.85788 E), Tokawa, Tokawa Town, Choshi City, Chiba Pref., Japan	2017-05-12	M. Suzuki	TNS AL-209185 *Holotype	Suzuki & Kitayama (2021)	LC589696	LC589700
Phyllophoraceae	Fredericqia decewii Maggs, L.LeGall, Mineur, Provan & G.W.Saunders	Pachena Beach (48.7862 N, 125.119 W), Bamfield, BC, Canada	2007-06-05	D. McDevit, B. Clarkston, K. Roy & H. Kucera	GWS008273	Le Gall & Saunders (2010)	GQ338150	GQ380018
Phyllophoraceae	Fredericqia deveauniensis Maggs, L.LeGall, Mineur, Provan & G.W.Saunders	Cape Neddick (43.166 N, 70.592 W), ME, USA	2006-11-03	G.W. Saunders & D. McDevit	GWS005620	Le Gall & Saunders (2010)	GQ338151	GQ380113
Phyllophoraceae	"Gymnogongrus" crenulatus (Turner) J.Agardh	Castillo San Anton, La Coruña, Spain	2007-07-29	P.J.L. Geraldino & G.H. Boo	CNU060612	Calderon & Boo (2016b)	KU640264	KU640327
Phyllophoraceae	Gymnogongrus devoniensis (Greville) Schotter	Castillo San Anton, La Coruña, Spain	2007-07-29	P.J.L. Geraldino & G.H. Boo	CNU060611	Calderon & Boo (2016b)	KU640209	KU640277
Phyllophoraceae	Gymnogongrus flabelliformis Harvey	Shiraishinohana (33.90614 N, 132.71011 E), Takahama Town, Matsuyama City, Ehime Pref., Japan	2016-05-21	M. Suzuki	TNS AL-209187	This study	LC821271	LC821032
Phyllophoraceae	Gymnogongrus griffithsiae (Turner) Martius	Praia Rasa, Buzios, Brazil	2011-10-24	S.M. Boo, K.M. Lee & M. Fujii	CNU013009	Calderon & Boo (2016b)	KU640266	KU640329
Phyllophoraceae	Mastocarpus latissimus (Harvey) S.C.Lindstrom, Hughey & Martone	Dixon Island (48.85 N, 125.12 W), Bamfield, BC, Canada	2008-06-04	G.W. Saunders & B. Clarkston	GWS010642	Le Gall & Saunders (2010)	GQ338137	GQ380225
Phyllophoraceae	Mastocarpus pachenicus L.LeGall & G.W.Saunders	Bradys Beach (48.824 N, 125.159 W), Bamfield, BC, Canada	2002-04-28	G.W. Saunders	GWS001331	Le Gall & Saunders (2010)	GQ338145	GQ380174
Phyllophoraceae	Mastocarpus yendoi Masuda & T. Yoshida	Suidoguchi (35°17.524'N 139°28.512'E), Enoshima Island, Fujisawa City, Kanagawa Pref., Japan（神奈川県 藤沢市 江ノ島 水道口）	2014-04-17	M. Suzuki	TNS AL-188596	Suzuki & Kitayama (2021)	LC589697	LC589701
Phyllophoraceae	Ozophora lanceolata L.LeGall & G.W.Saunders	Bradys Beach (48.824 N, 125.159 W), Bamfield, BC, Canada	2006-06-15	G.W. Saunders, B. Clarkston & D. McDevit	GWS004011	Le Gall & Saunders (2010)	GQ338128	GQ380341
Phyllophoraceae	Ozophora norrisii I.A.Abbott	Tuwanek (49.547 N, 123.766 W), BC, Canada	2007-06-13	G.W. Saunders, B. Clarkston, D. McDevit & K. Roy	GWS008455	Le Gall & Saunders (2010)	GQ338129	GQ380349
Phyllophoraceae	Petroglossum pacificum Hollenberg	La Boca, Navidad, Chile	1995-01-17	S. Fredericq & M.E. Ramirez		Fredericqet al. (2003)	AY135167
Phyllophoraceae	Phyllophora crispa (Hudson) P.S. Dixon	Mullaghmore Head (54.45 N, 8.47 W), Ireland	2003-07-28	G.W. Saunders	GWS001813	Le Gall & Saunders (2010)	GQ338131	GQ380357
Phyllophoraceae	Phyllophora pseudoceranoides (S.G.Gmelin) Newroth & A.R.A.Taylor	Starboard (44.609 N, 67.397 W), ME, USA	2006-04-25	G.W. Saunders, L. LeGall, D. McDevit, S. Clayden & C. Lane	GWS003648	Le Gall & Saunders (2010)	GQ338132	GQ380367
Phyllophoraceae	Phyllophorella humboldtiana M.S.Calderon & S.M.Boo	La Punta (12°04.26’ S, 77°10.4’ W), Callao, Peru	2013-10-08	M.S. Calderon	CNU049893 *Isotype	Calderon & Boo (2016a)	KX671327
Phyllophoraceae	Phyllophorella limaensis M.S.Calderon & S.M.Boo	Barranco (12°09.00’ S, 77°01.29’ W), Lima, Peru	2014-10-24	M.S. Calderon	CNU049946 *Holotype	Calderon & Boo (2016a)	KX671332
Phyllophoraceae	Phyllophorella peruviana (E.Y.Dawson, Acleto & Foldvik) M.S.Calderon & S.M.Boo	Barranco (12°09.00’ S, 77°01.29’ W), Lima, Peru	2015-01-10	M.S. Rios	CNU066710	Calderon & Boo (2016a)	KX671336
Phyllophoraceae	Schottera koreana M.S. Calderon, T.H. Seo & S.M. Boo	Tangaura (35°14.566’ N, 140°24.179’ E), Ohara, Isumi City, Chiba Pref., Japan	2016-04-27	M. Suzuki	TNS AL-209432	Suzuki et al. (2021), Suzuki & Kitayama (2021)	LC538293	LC538300
Phyllophoraceae	Schottera nicaeensis (J.V.Lamouroux ex Duby) Guiry & Hollenberg	Cap d' Antibes, Antibes, Provence-Alpes-Code d' Azur, France	2007-06-04	S.M. Boo	CNU047652	Calderon & Boo (2016b)	KU640271	KU640332
Phyllophoraceae	Stenogramma bamfieldiense L.LeGall & G.W.Saunders	Wizard Island (48.86 N, 125.16 W), Bamfield, BC, Canada	2007-06-16	G.W. Saunders, B. Clarkston, D. McDevit & K. Roy	GWS008744	Le Gall & Saunders (2010)	GQ338127	GQ380373
Phyllophoraceae	Stenogramma californicum Harvey	Wizard Island (48.86 N, 125.16 W), Bamfield, BC, Canada	2008-06-03	B. Clarkston & S. Toews	GWS010565	Le Gall & Saunders (2010)	GQ338125	GQ380375
Phyllophoraceae	Stenogramma coreanum G.Y.Cho, I.K.Hwang, M.S.Calderon & S.M.Boo	Hoedong (34°25.17’ N, 126°20.41’ E), Jindo, South Korea	2016-03-23	S.M. Boo, J.I. Lee & J.Y. Kim	CNU071484 *Holotype	Choet al. (2018)	MF576323
Phyllophoraceae	Stenogramma guleopoense M.S.Calderón & S.M.Boo	Daeseori, Sanchujado, Jeju Islannd, South Korea	2005-07-21		CNU042948	Choet al. (2018)	MF576328
Phyllophoraceae	Stenogramma guleopoense M.S.Calderón & S.M.Boo	Offshore of Tanegashima Island (30.684 N, 130.849 E), Kagoshima Pref., Japan	2016-05-19	R. Terada	TNS AL-209831	This study	LC473161	LC473171
Phyllophoraceae	Stenogramma guleopoense M.S.Calderón & S.M.Boo	Offshore of Tanegashima Island (30.684 N, 130.849 E), Kagoshima Pref., Japan	2017-07-21	R. Terada	TNS AL-209834	This study	LC473162	LC473172	The cox1 sequence (LC473172) is identical with LC473171.
Phyllophoraceae	Stenogramma guleopoense M.S.Calderón & S.M.Boo	Offshore of Tanegashima Island (30.684 N, 130.849 E), Kagoshima Pref., Japan	2017-09-28	R. Terada	TNS AL-209835	This study	LC473163	LC473173	The rbcL sequence (LC473163) is identical with LC473161. The cox1 sequence (LC473173) is identical with LC473171.
Phyllophoraceae	Stenogramma guleopoense M.S.Calderón & S.M.Boo	Offshore of Tanegashima Island (30.684 N, 130.849 E), Kagoshima Pref., Japan	2016-05-18	R. Terada	TNS AL-209830	This study	LC473164	LC821033	The rbcL sequence (LC473164) is identical with LC473161. The cox1 sequence (LC821033) is identical with LC473171.
Phyllophoraceae	Stenogramma guleopoense M.S.Calderón & S.M.Boo	Offshore of Tanegashima Island (30.684 N, 130.849 E), Kagoshima Pref., Japan	2017-07-20	R. Terada	TNS AL-209832	This study	LC473165	LC821034	The rbcL sequence (LC473165) is identical with LC473162. The cox1 sequence (LC821034) is identical with LC473171.
Phyllophoraceae	Stenogramma interruptum (C.Agardh) Montagne	Strangford Lough, Northern Ireland, UK	2008-07-24	G.W. Saunders	GWS001793	Le Gall & Saunders (2010)	GQ338124
Phyllophoraceae	Stenogramma lamyi L.LeGall	Manantenina (24.76 S, 47.2067 E), Anosy Region, Madagascar	2010-06-03	L. Le Gall	PC0142763 *Holotype	Le Gall et al. (2015)	KR733113	KR733111	The rbcL sequence (KR733113) is identical with LC473167.
Phyllophoraceae	Stenogramma lamyi L.LeGall	Offshore of Tanegashima Island (30.684 N, 130.849 E), Kagoshima Pref., Japan	2017-09-28	R. Terada	TNS AL-209842	This study	LC473167	LC473175
Phyllophoraceae	Stenogramma lamyi L.LeGall	Offshore of Tanegashima Island (30.684 N, 130.849 E), Kagoshima Pref., Japan	2021-06-25	R. Terada	TNS AL-222091	This study	LC821272		The rbcL sequence (LC821272) is identical with LC473167.
Phyllophoraceae	Stenogramma lamyi L.LeGall	Offshore of Tanegashima Island (30.684 N, 130.849 E), Kagoshima Pref., Japan	2021-06-26	R. Terada	TNS AL-215753	This study	LC821273		The rbcL sequence (LC821273) is identical with LC473167.
Phyllophoraceae	Stenogramma lamyi L.LeGall	Offshore of Tanegashima Island (30.684 N, 130.849 E), Kagoshima Pref., Japan	2021-10-03	R. Terada	TNS AL-222097	This study	LC821274		The rbcL sequence (LC821274) is identical with LC473167.
Phyllophoraceae	Stenogramma lamyi L.LeGall	Offshore of Tanegashima Island (30.684 N, 130.849 E), Kagoshima Pref., Japan	2021-10-02	R. Terada	TNS AL-222120	This study	LC821275		The rbcL sequence (LC821275) is identical with LC473167.
Phyllophoraceae	Stenogramma lamyi L.LeGall	Offshore of Tanegashima Island (30.684 N, 130.849 E), Kagoshima Pref., Japan	2022-05-16	R. Terada	TNS AL-222185	This study	LC821276		The rbcL sequence (LC821276) is identical with LC473167.
Phyllophoraceae	Stenogramma phyllophoroides (J.Agardh) A.J.K.Millar	Arch Rock (43.294 S, 147.135 E), south of Hobart, TAS, Australia	2011-11-28	G.W. Saunders	GWS001506	Le Gall & Saunders (2010)	GQ338123	GQ380377
Phyllophoraceae	Stenogramma rhodymenioides A.B.Joly & Alveal	Black Fish Island (48.847 N, 125.165 W), near Helby Island, Bamfield, BC, Canada	2005-06-13	J. Mortimer & G.W. Saunders	GWS003014	Le Gall & Saunders (2010)	GQ338126	GQ380384
Phyllophoraceae	Stenogramma sp. MSC-2014	Kingscote, SA, Australia	2003-04-15	E.C. Yang & W.J. Lee	CNU047638	Calderon & Boo (2016a, 2016b)	KM262208	KU640335
Solieriaceae	Agardhiella ramosissima (Harvey) Kylin	Isle des Saintes, Basse-terre, Guadeloupe	1995-06-11	S. Fredericq		Fredericq et al. (1999)	AF099680
Solieriaceae	Agardhiella subulata (C.Agardh) Kraft & M.J.Wynne	Fort Wetherill (41.479 N, 71.361 W), Jamestown, RI, USA	2010-04-16	B. Clarkston, D. McDevit, M. Bruce, A. Savoie & C. Longtin	GWS018048	Schneider et al. (2020)	MN135241	HM915174
Solieriaceae	Agardhiella sp.	Mar Piccolo basin, Gulf of Taranto, Italy	1993-01-12	E. Cecere		Fredericq et al. (1999)	AF099681
Solieriaceae	Anatheca montagnei F.Schmitz	Yarakh Beach, Hann Bay, Dakar, Senegal	2003-04-05	G.D. Faye	SAP 096620	Faye et al. (2005)	AB122014
Solieriaceae	Betaphycus gelatinus (Esper) Doty ex P.C.Silva	Hainan Province, China	2010-04-28		201004664	Sun (unpublished)	JX069190
Solieriaceae	Betaphycus gelatinus (Esper) Doty ex P.C.Silva	Hainan Province, China				Li et al. (2018)		MF680514
Solieriaceae	Betaphycus philippinensis Doty	Dancalan, Bulusan, Sorsagon Prov., Luzon, Philipines		R.V. Dumilag	AOL435	Dumilag et al. (2014), Dumilag (2018)	MH104893	KC249495	The rbcL sequence (MH104893) was excluded from the phylogenetic analyses to avoid loss of statistical power because it is less than 1200 bp (687 bp).
Solieriaceae	Betaphycus speciosus (Sonder) Doty	Ricey Beach (32.00 S, 115.49 E), Rottnest Island, WA, Australia	2010-11-17	G.W. Saunders & K.R. Dixon	GWS025585	Schneider et al. (2020)	MN135237	MN135206
Solieriaceae	Eucheuma denticulatum (N.L.Burman) Collins & Hervey	Sabangkat, Sabah, Malaysia			PSM12021-UMSS0187 [ED1]	Tan et al. (2012)	JX624006	JX624035
Solieriaceae	Eucheuma perplexum Doty	Northern Taiwan		S.-M. Lin	SML101	Dumilag et al. (2014, 2020)	MK419934	KC249504
Solieriaceae	Eucheuma serra (J.Agardh) J.Agardh	Yellow Rock (31.515 S, 159.034 E), Lord Howe Island, NSW, Australia	2010-11-26	G.W. Saunders & R. Withall	GWS023881	Schneider et al. (2020)	MN135236	MN135203
Solieriaceae	Eucheumatopsis isiformis (C.Agardh) Núñez-Resendiz, Dreckmann & Sentíes	Campeche, Playa Bonita, Mexico	2001-10-17	M. Callejas	UAMIZ-963	Núnez-Resendiz et al. (2019)	MG948342	MG948351
Solieriaceae	Eucheumatopsis sanibelensis E.S.Peterson, C.W.Schneider & G.W.Saunders	Sanibel Is. Lighthouse (26.454 N, 82.015 W), Lee Co., FL, USA		C.W. Schneider	GWS029703	Peterson et al. (2020)	MN941997	MN941986
Solieriaceae	Kappaphycopsis cottonii (Wever-van Bosse) Dumilag & Zuccarello	Dapdap, Bulusan, Sorsogon, Philippines		L. Agahan, A.K.G. Chaves, W.G.M. Gallardo, C.P.C. Garcia, Y.E. You, S. Espidido & R. V. Dumilag	4704-0000001 [KCOT1-1]	Dumilag (2018), Dumilag et al. (2018)	MH104900	MF134449	The rbcL sequence (MH104900) was excluded from the phylogenetic analyses to avoid loss of statistical power because it is less than 1200 bp (747 bp).
Solieriaceae	Kappaphycus alvarezii (Doty) L.M.Liao	Omadal, Sabah, Malaysia			PSM12035-UMSS0203 [58]	Tan et al. (2012)	JX623985	JX624014
Solieriaceae	Kappaphycus malesianus J.Tan, P.E.Lim & S.M.Phang	Sabangkat, Sabah, Malaysia			PSM12026-UMSS0192 [49]	Tan et al. (2012)	JX624003	JX624032
Solieriaceae	Kappaphycus striatus (F.Schmitz) L.M.Liao	Sabangkat, Sabah, Malaysia			PSM11984-UMSS0128 [KS1]	Tan et al. (2012)	JX623992	JX624021
Solieriaceae	Meristotheca halymenioides (Zanardini) G.W.Saunders & Kraft	Duncombe Bay (west) (28.999 S, 167.93 E), Norfolk Island, Australia	2012-12-01	G.W. Saunders & K.R. Dixon	GWS032315	Schneider et al. (2020)	MN135234	MN135194
Solieriaceae	Meristotheca odontoloma C.W.Schneider, E.S.Petersen & G.W.Saunders	Outer reef due south of Frick's Beach (32.332 N, 64.672 W), Tucker's Town, Bermuda Islands, Bermuda	2010-08-19	C.W. Schneider, C.E. Lane, D. McDevit & T.R. Popolizio	BDA0026 *Holotype	Schneider et al. (2020)	MN135238	HQ933247
Solieriaceae	Meristotheca procumbens P.W.Gabrielson & Kraft	Yellow Rock (31.515 S, 159.034 E), Lord Howe Island, NSW, Australia	2010-11-26	G.W. Saunders & R. Withall	GWS023927	Kraft & Saunders (2014)	KF026498	KF026480
Solieriaceae	Mimica arnoldii (Wever-van Bosse) Santiañez & M.J.Wynne	Diora-Zinungan, Sta. Ana, CagayanPhilippines		C.R.G. Lorenzo & R.V. Dumilag	RVDC13.2	Dumilag & Zuccarello (2022)	KX196464	KX173467
Solieriaceae	Sarcodiotheca furcata (Setchell & N.L.Gardner) Kylin	Macrocystis bed at entrance to George Bay (52.307 N, 131.332 W), Gwaii Haanas, BC, Canada	2012-06-11	G.W. Saunders & K.R. Dixon	GWS030803	Schneider et al. (2020)	MN319654	MN319653
Solieriaceae	Sarcodiotheca gaudichaudii (Montagne) P.W.Gabrielson	Saw Reef (52.45 N, 131.292 W), Gwaii Haanas, BC, Canada	2010-06-13	G.W. Saunders & K.R. Dixon	GWS020086	Kraft & Saunders (2014)	KF026481	KF026460
Solieriaceae	Sarconema filiforme (Sonder) Kylin	Pt. Peron (32.271 S, 115.682 E), WA, Australia	2010-11-13	G.W. Saunders & K.R. Dixon	GWS025370	Schneider et al. (2020)	MN135239	MN135214
Solieriaceae	Sarconema scinaioides Børgesen	Ricey Beach (32.00 S, 115.49 E), Rottnest Island., WA, Australia	2010-11-17	G.W. Saunders & K.R. Dixon	GWS025618	Schneider et al. (2020)	MN135231	MN135163
Solieriaceae	Sarconema sp. 1 crust	Ricey Beach (32.00 S, 115.49 E), Rottnest Island., WA, Australia	2010-11-17	G.W. Saunders & K.R. Dixon	GWS025641	Schneider et al. (2020)	MN135229	MN135159
Solieriaceae	Solieria anastomosa P.W.Gabrielson & Kraft	Middle Beach (31.55 S, 159.10 E), Lowd Howe Island, NSW, Australia	2004-02-02	G.W. Saunders	GWS002082	Schneider et al. (2020)	MN135242	HM915992
Solieriaceae	Solieria chordalis (C.Agardh) J.Agardh	Rade de Brest, Brittany, France	1995-01-03	E. Deslandes		Fredericq et al. (1999)	AF099709
Solieriaceae	Solieria dura (Zanardini) F.Schmitz	India	2018-10-30	P. Kundu	CUPVOUCHER-Sodu-2020-1	Kundu & Bast (unpublished)	MT946321	MT946313
Solieriaceae	Solieria filiformis (Kützing) P.W.Gabrielson	North Head Gutters (31.515 S, 159.034 E), Lord Howe Island., NSW, Australia	2004-01-30	G.T. Kraft	GWS002021	Schneider et al. (2020)	MN135230	HM915968
Solieriaceae	Solieria filiformis (Kützing) P.W.Gabrielson	Northwest Places #3-6 (34.4299 N, 76.6114 W), Onslow Bay, NC, USA	2009-06-30	D.W. Freshwater & B. Deagan	NCweed-153	Freshwater et al. (unpublished)	KJ202089	KJ202080
Solieriaceae	Solieria filiformis (Kützing) P.W.Gabrielson	Harbor Branch, Indian River Co., FL, U.S.A.	Oct. 1992	R. Lewis		Freshwater et al. (1994)	U04185
Solieriaceae	Solieria incurvata Núñez-Resendiz, Dreckmann, Ardito, León-Tejera & Sentíes	Puerto Escondido, Falcon, Venezuela	2015-05-20	S. Ardito, A. Sentíes, M.T. Fujii & V. Cassano	UAMIZ-1282 *Holotype	Núnez-Resendiz et al. (2018a)	MG018944	MG018946
Solieriaceae	Solieria jaasundii Mshigeni & Papenfuss	India	2018-01-23	P. Kundu	CUPVOUCHER-Soja-2020-1	Kundu & Bast (unpublished)	MT946320	MT946312
Solieriaceae	Solieria pacifica (Yamada) T. Yoshida	Okinoshima (34.98964 N, 139.8266 E), Tateyama City, Chiba Pref., Japan	2008-02-25	A. Sakai	TNS AL-190316	This study	LC821277	LC821035
Solieriaceae	Solieria pacifica (Yamada) T. Yoshida	Offshore of Tanegashima Island (30.684 N, 130.849 E), Kagoshima Pref., Japan	2021-05-15	R. Terada	TNS AL-215754	This study	LC821278	LC821036
Solieriaceae	Solieria pacifica (Yamada) T. Yoshida	Nagashima Is., Kagoshima Pref., Japan	2010-06-07	R. Terada	H11	Borlongan et al. (2017)	LC217306		The rbcL sequence (LC217306) is identical with LC821277.
Solieriaceae	Solieria pacifica (Yamada) T. Yoshida	Offshore of Tanegashima Island (as Mageshima Island) (30.684 N, 130.849 E), Kagoshima Pref., Japan	2010-07-01	R. Terada	H17	Borlongan et al. (2017)	LC217307		The rbcL sequence (LC217307) is identical with LC821278.
Solieriaceae	Solieria robusta (Greville) Kylin	Flinders Jetty (38.467 S, 145.017 E), VIC, Australia	2002-12-09	G.W. Saunders	GWS001590	Bárbara et al. (2013)	KC130210	HM915934
Solieriaceae	Solieria tenuis C.F.Chang & E.Z.Xia	Mèze/Bouzigues, Thau Lagoon, France	2011-05-17	M. Verlaque	H8208	Mineur et al. (2012)	JQ405740 (as Solieria sp. FM-2012)
Solieriaceae	Solieria tenuis C.F.Chang & E.Z.Xia	Zhanshan Bay, Qingdao city, Shandong Province, China	2019-07-11	X.L. Wang	QD289	Yan et al. (unpublished)	OM326899	OM326913
Solieriaceae	Tepoztequiella muriamans C.W.Schneider, E.S.Peterson & G.W.Saunders	Ledge north northeast of St. George's Island (32.48 N, 64.595 W), Bermuda	2016-07-28	C.W. Schneider & T.R. Popolizio	BDA1981	Schneider et al. (2020)	MN135232	MN135175
Solieriaceae	Tepoztequiella rhizoidea Núñez-Resendiz, Dreckmann & Sentíes	Isla Aguada (18°50.0’ N, 91°26.51’ W), Campeche, Mexico	2013-11-15	A. Sentíes & K.M. Dreckmann	UAMIZ-1258 *Holotype	Núnez-Resendiz et al. (2018b)	KY952888	KY952894
Solieriaceae	Solieria sp.	Orakei Basin, Auckland, New Zealand	Jul. 1992	W. Nelson		Fredericq et al. (1999)	AF099712
Solieriaceae	Solieria sp. MIP2-1	Basilan (6.705 N, 121.959 E), Isabela City, Moro Island, Philippines	2016-08-25	M.S.R. Ferrer	MIP2-1	Gomez et al. (unpublished)		MG199575 (as Gracilaria sp.)
References
Arakaki, N., Alveal, K., Ramírez, M.E. & Fredericq, S. 2011. The genus Callophyllis (Kallymeniaceae, Rhodophyta) from the central-south Chilean coast (33° to 41° S), with the description of two new species. Revista Chilena de Historia Natural 84: 481–499.
Arakaki, N., Suzuki, M. & Fredericq, S. 2014. Halarachnion (Furcellariaceae, Rhodophyta), a newly reported genus for the Gulf of Mexico, with the description of Halarachnion louisianensis sp. nov.. Phycological Research 62: 306–315.
Bárbara, I., Gallardo, T., Cremades, J., Barreiro, R., Maneiro, I. & Saunders, G.W. 2013. Pseudopolyides furcellarioides gen. et sp. nov. (Gigartinales, Rhodophyta) an erect member of the Cruoriaceae based on morphological and molecular evidence. Phycologia 52: 191–203.
Borlongan I.A., Nishihara G.N., Shimada S. & Terada R. 2017. Photosynthetic performance of the red alga Solieria pacifica (Solieriaceae) from two different depths in the sublittoral waters of Kagoshima, Japan. Journal of Applied Phycology 29: 3077–3088. DOI: 10.1007/s10811-017-1209-0.
Bringloe, T.T. & Saunders, G.W. 2019. Trans-Arctic speciation of Florideophyceae (Rhodophyta) since the opening of the Bering Strait, with consideration of the “species pump” hypothesis. Journal of Biogeography 46: 694–705.
Bringloe, T.T., Sjøtun, K. & Saunders, G.W. 2019. A DNA barcode survey of marine macroalgae from Bergen (Norway), Marine Biology Research 15: 580–589.
Cabrera, F.P., Huisman, J.M., Spalding, H.L., Kosaki, R.K., Smith, C.M. & Sherwood, A.R. 2022a. Cryptic diversity in the genus Croisettea (Kallymeniaceae, Rhodophyta) from Hawaiian mesophotic reefs. Phycologia 61: 572–583..
Cabrera, F.P., Huisman, J.P., Spalding, H.L., Kosaki, R.K., & Sherwood, A.R. 2022b. Diversity of Kallymeniaceae (Gigartinales, Rhodophyta) associated with Hawaiian mesophotic reefs. European Journal of Phycology 57: 68–78.
Calderon, M.S. & Boo, S.M. 2016a. A new genus Phyllophorella gen. nov. (Phyllophoraceae, Rhodophyta) from central Peru, including Phyllophorella peruviana comb. nov. Phyllophorella humboldtiana sp. nov., and Phyllophorella limaensis sp. nov. Botanica Marina 59: 339–352.
Calderon, M.S. & Boo, S.M. 2016b. Phylogeny of Phyllophoraceae (Rhodophyta, Gigartinales) reveals Asterfilopsis gen. nov. from the Southern Hemisphere. Phycologia 55: 543–554.
Campbell, J.T., Freshwater, D.W. & Bailey, J.C. 2022. Systematics of Hypnea (Cystocloniaceae, Rhodophyta) from coastal North Carolina, with a first report of Calliblepharis saidana from the United States Atlantic Coast. Botanica Marina 65: 23–33.
Cho, G.Y., Hwang, I.K., Calderon, M.S. & Boo, S.M. 2018. Phylogenetic relationships of Stenogramma (Gigartinales, Rhodophyta) with a description of S. coreanum sp. nov. Phycologia 57: 243–250.
Clarkston, B.E. & Saunders, G.W. 2012. An examination of the red algal genus Pugetia (Kallymeniaceae, Gigartinales), with descriptions of Salishia firma gen. & comb. nov., Pugetia cryptica sp. nov. and Beringia wynnei sp. nov.. Phycologia 51: 33–61.
Clarkston, B.E. & Saunders, G.W. 2013. Resolving species diversity in the red algal genus Callophyllis (Kallymeniaceae, Gigartinales) in Canada using molecular assisted alpha taxonomy . European Journal of Phycology 48: 27–46.
D'Archino, R., Lin, S.-M., Gabrielson, P.W. & Zuccarello, G.C. 2016. Why one species in New Zealand, Pugetia delicatissima (Kallymeniaceae, Rhodophyta), should become two new genera, Judithia gen. nov. and Wendya gen. nov. European Journal of Phycology 51: 83–98.
D'Archino, R., Lin, S.-M. & Zuccarello, G.C. 2018. Fulgeophyllis (Kallymeniaceae, Gigartinales), a new genus to accommodate two New Zealand species. Phycologia 57: 422–431.
D'Archino, R., Nelson, W.A. & Sutherland, J.E. 2017. Neither Callophyllis nor Gelidium: Blastophyllis gen. nov. and Zuccarelloa gen. nov. (Kallymeniaceae, Rhodophyta) for three New Zealand species. Phycologia 56: 549–560.
D'Archino, R., Nelson, W., Yang, M.Y & Kim, M.S. 2015. New record of Hypnea flexicaulis in New Zealand and description of Calliblepharis psammophilus sp. nov.. Botanica Marina 58: 485–497.
D'Archino, R., Nelson, W.A. & Zuccarello, G.C. 2010. Psaromenia (Kallymeniaceae, Rhodophyta): a new genus for Kallymenia berggrenii. Phycologia 49: 73–85.
D'Archino, R., Nelson, W.A. & Zuccarello G.C. 2011. Diversity and complexity in New Zealand Kallymeniaceae (Rhodophyta): recognition of the genus Ectophora and description of E. marginata sp. nov. Phycologia 50: 241–255.
D'Archino, R., Nelson, W.A. & Zuccarello, G.C. 2012. Stauromenia australis, a new genus and species in the family Kallymeniaceae (Rhodophyta) from southern New Zealand. Phycologia 51: 451–460.
Díaz-Tapia, P. & Bárbara, I. 2014. Seaweeds from sand-covered rocks of the Atlantic Iberian Peninsula. Part 2. Palmariales, Ceramiales (excluding Rhodomelaceae), Gelidiales, Gigartinales, Plocamiales, Rhodymeniales and Scytothamnales. Cryptogamie Algologie 35: 157–199.
Díaz-Tapia, P., Boo, S.M., Geraldino, P.J.L., Maneiro, I., Bárbara, I. & M.H. Hommersand 2013. Morphology and systematics of Calliblepharis hypneoides, sp. nov. (Cystocloniaceae, Rhodophyta) from the Atlantic Iberian Peninsula . European Journal of Phycology 48: 380–397.
Dixon, K.R. & Saunders, G.W. 2013. DNA barcoding and phylogenetics of Ramicrusta and Incendia gen. nov., two early diverging lineages of the Peyssonneliaceae (Rhodophyta). Phycologia 52: 82–108.
Dixon, K.R., Saunders, C.W., Schneider, C.W. & Lane, C.E. 2015. Etheliaceae fam. nov. (Gigartinales, Rhodophyta), with a clarification of the generitype of Ethelia and the addition of six novel species from warm waters. Journal of Phycology 51: 1158–1171.
Dubrasquet, H., Reyes, J., Sanchez, R.P., Valdivia, N. & Guillemin, M.-L. 2018. Molecular-Assisted Revision of Red Macroalgal Diversity and Distribution along the Western Antarctic Peninsula and South Shetland Islands. Cryptogamie Algologie 39: 409–429.
Dumilag, R.V. 2018. Betaphycus gelatinus and B. philippinensis (Gigartinales, Rhodophyta) are conspecific. Phytotaxa 372: 22–34.
Dumilag, R.V., Gallardo, W.G.M., Garcia, C.P.C., You, Y.E., Chaves, A.K.G. & Agahan, L. 2018. Phenotypic and mtDNA variation in Philippine Kappaphycus cottonii (Gigartinales, Rhodophyta). Mitochondrial DNA Part A 29: 951–963.
Dumilag, R.V., Liao, L.M. & Lluisma, A.O. 2014. Phylogeny of Betaphycus (Gigartinales, Rhodophyta) as inferred from COI sequences and morphological observations on B. philippinensis. Journal of Applied Phycology 26: 587–595.
Dumilag, R.V., Lin, S.-M., Zuccarello, G.C. & Kraft, G.T. 2020. The identity of Eucheuma perplexum (Solieriaceae, Gigartinales) and its distinction from Eucheuma serra as exemplified by a proposed new epitype. Phycologia 59: 497–505.
Dumilag, R.V. & Zuccarello, G.C. 2022. Phylogeny and genetic diversity of the Philippine euchematoid genus Mimica (Solieriaceae, Rhodophyta), and the proposal for Kappaphycopsis gen. nov. to include the anomalous species of Kappaphycus, K. cottonii. Phycologia 61: 496–503.
Faye, E.J., Shimada, S., Kogame, K. & Masuda, M. 2005. Reassessment of the little-known western African red alga Anatheca montagnei (Gigartinales, Solieriaceae) on the basis of morphology and rbcL sequences. European Journal of Phycology 40: 195–206.
Filloramo, G.V., Savoie, A.M., Selivanova, O.M., Wynne, M.J. & Saunders, G.W. 2017. Key Kamchatkan collections provide new taxonomic and distributional insights for reportedly pan-North Pacific species of Rhodymeniophycidae (Rhodophyta). Phycologia 56: 296–302.
Fredericq, S., Anderson, R.J. & Lopez-Bautista, J.M. 2003. Circumscription of some Phyllophoraceae (Gigartinales, Rhodophyta) from the Cape region, South Africa, based on molecular evidence. Proceedings of the International Seaweed Symposium 17: 263–274.
Fredericq, S., Freshwater, D.W. & Hommersand, M. 1999. Observations on the phylogenetic systematics and biogeography of the Solieriaceae (Gigartinales, Rhodophyta) inferred from rbcL sequences and morphological evidence. Proceedings of the International Seaweed Symposium 16: 25–38.
Freshwater, D.W., Fredericq, S., Butler, B.S., Hommersand, M.H. & Chase, M.W. 1994. A gene phylogeny of the red algae (Rhodophyta) based on plastid rbcL. Proceedings of the National Academy of Science of the United States of America 91: 7281–7285.
Freshwater, D.W., Idol, J.N., Parham, S.L., Fernández-García, C., León, N., Gabrielson, P.W. & Wysor, B. 2017. Molecular assisted identification reveals hidden red algae diversity from the Burica Peninsula, Pacific Panama. Diversity 9: 1–38.
Gavio, B., Hickerson, E. & Fredericq, S. 2005. Platoma chrysymenioides sp. nov. (Schizymeniaceae), and Sebdenia integra sp. nov. (Sebdeniaceae), two new red algal species from the Northwestern Gulf of Mexico, with a phylogenetic assessment of the Cryptonemiales complex (Rhodophyta). Gulf of Mexico Science 23: 38–57.
Geraldino, P.J.L., Riosmena-Rodriguez, R., Liao, L.M. & Boo, S.M. 2010. Phylogenetic relationships within the genus Hypnea (Gigartinales, Rhodophyta), with a description of H. caespitosa sp. nov.. Journal of Phycology 46: 336–345.
Geraldino, P.J.L., Yang, E.C. Kim, M.-S. & Boo, S.-M. 2009. Systematics of Hypnea asiatica sp. nov. (Hypneaceae, Rhodophyta) based on morphology and nrDNA SSU, plastid rbcL, and mitochondrial cox1. Taxon 58: 606-616.
Hoffman, R., Wynne, M.J. & Saunders, G.W. 2018. Calliblepharis rammediorum sp. nov. (Gigartinales, Rhodophyta) from the Israeli Levant Mediterranean Sea. Cryptogamie Algologie 39: 109–121.
Hommersand, M.H. & Fredericq, S. 2003. Biogeography of the marine red algae of the South African west coast: a molecular approach. Proceedings of the International Seaweed Symposium 17: 325–336.
Huisman, J.M., Saunders, G.W., Le Gall, L. & Vergés, A. 2016. Rhytimenia, a new genus of red algae based on the rare Kallymenia maculata (Kallymeniaceae, Rhodophyta). Phycologia 55: 299–307.
Jesus, P.B. de, Lyra, G. de M., Zhang, H., Fujii, M.T., Nauer, F., Nunes, J.M de C., Davis, C.C. & Oliveira, M.C. 2023. Phylogenomics and taxon-rich phylogenies of new and historical specimens shed light on the systematics of Hypnea (Cystocloniaceae, Rhodophyta). Molecular Phylogenetics and Evolution 183: 1–13.
Jesus, P.B. de, Nauer, F., Lyra, G.M., Araújo, V.L., Carvalho, A. S., Nunes, J.M.C., Cassano, V., Oliveira, M.C. & Selbach, A. 2019. Phylogenetic relationships within the genus Hypnea (Cystocloniaceae, Rhodophyta): convergent evolution and its implications in the infrageneric classification. Botanic Marina 62: 563–575.
Jesus, P.B. de, Nauer, F., Lyra, G.M., Cassano, V., Oliveira, M.C., Nunes, J.M.C. & Schnadelbach, A.S. 2016. Species-delimitation and phylogenetic analyses of some cosmopolitan species of Hypnea (Rhodophyta) reveal synonyms and misapplied names to H. cervicornis, including a new species from Brazil. Journal of Phycology 52: 774–792.
Jesus, P.B. de, Silva, M.S., Lyra, G.D.M., Nunes, J.D.C. & Schnadelbach, A.S. 2015. Extension of the distribution range of Hypnea stellulifera (Cystocloniaceae, Rhodophyta) to the South Atlantic: Morphological and molecular evidence. Aquatic Botany 123: 26–36.
Klochkova, T.A., Kim, G.H., Kloczkova, N.G., Belij, M.N., Boo, G.H. & Boo, S.M. 2013. Callophyllis cornu-cervi (Perestenko) comb. nov. (Gigartinales, Rhodophyta): re-evaluation of the endemic monotypic genus Ionia from the Sea of Okhotsk based on morphology and molecular evidence. Botanica Marina 56: 119–129.
Kraft, G.T. & Saunders, G.W. 2014. Crebradomus and Dissimularia, new genera in the family Chondrymeniaceae (Gigartinales, Rhodophyta) from the central, southern and western Pacific Ocean. Phycologia 53: 146–166.
Kraft, G.T. & Saunders, G.W. 2021. The Acrotylaceae (Gigartinales) revisited: molecular data indicate family-level differencen in one of the most enigmatic red-algal families. Australian Systematic Botany 34: 305–326.
Kundu, P. & Bast, F. 2021. Molecular data reveals two new species of Hypnea (Cystocloniaceae, Rhodophyta) from India: Hypneae indica sp. nov. and Hypnea bullata sp. nov.. Botanica Marina 64: 139–148.
Lee, H.W. & Kim, M.S. 2014. Cryptic species diversity of the red algal genus Callophyllis (Kallymeniaceae, Gigartinales) from Korea. Journal of Ecology and Environment 37: 395–410.
Lee, H.W. & Kim, M.S. 2023. Undiscovered foliose species of Florideophyceae (Rhodophyta) from subtidal habitat along the Korean coastline. Journal of Asia-Pacific Biodiversity 16: 215-226.
Le Gall, L., Peña, V., Gey, D., Manghisi, A., Dennetiere, B., Reviers, B. de & Rousseau, F. 2015. A new species of Stenogramma was uncovered [in] Indian Ocean during the Mozangascar expedition Atimo Vatae: Stenogramma lamyi sp. nov.. Cryptogamie Algologie 36: 189–198.
Le Gall, L. & Saunders, G. W. 2010. DNA barcoding is a powerful tool to uncover algal diversity: a case study of the Phyllophoraceae (Gigartinales, Rhodophyta) in the Canadian flora. Journal of Phycology 46: 374–89.
Li, Y., Wang, X., Tang, X., Zhang, L., Meinita, M.D.N., Wang, G., Yin, H., Jin, Y., Wang, H., Liu, C., Chi, S., Liu, T. & Zhang, J. 2018. Comparative genomics and systematics of Betaphycus, Eucheuma, and Kappaphycus (Solieriaceae: Rhodophyta) based on mitochondrial genome. Journal of Applied Phycology 30: 3435–3443.
Mineur F., Le Roux A., Stegenga H., Verlaque M. & Maggs C.A. 2012. Four new exotic red seaweeds on European shores. Biological Invations 14: 1635–1641. DOI: 10.1007/s10530-012-0186-0.
Nauer, F., Cassano, V. & Oliveira, M.C. 2016. Hypnea wynnei and Hypnea yokoyana (Cystocloniaceae, Rhodophyta), two new species revealed by a DNA barcoding survey on the Brazilian coast. Phytotaxa 268: 123–134.
Nauer, F., Cassano, V. & Oliviera. M.C. 2019. Description of two new Caribbean species from the Hypnea musciformis complex (Cystocloniaceae, Rhodophyta). Phytotaxa 408: 85–93.
Nelson, W.A. & D'Archino, R. 2014. Three new macroalgae from the Three Kings Islands New Zealand including the first southern Pacific Ocean record of the Furcellariaceae (Rhodophyta). Phycologia 53: 602–613.
Núñez Resendiz, M.L., Ardito, S., León-Tejera, H., Dreckmann, K.M. & Sentíes, A. 2018a. Solieria incurvata (Solieriaceae, Rhodophyta), a new species from Venezuela based on morpho-anatomical and molecular evidence. Botanica Marina 61: 383–393.
Núnez-Resendiz, M., Dreckmann, K.M., Sentíes, A., Wynne, M.J. & León-Tejera, H.P. 2019. Eucheumatopsis isiformis gen & comb. nov. (Solieriaceae, Rhodophyta) from the Yukatan Peninsula, to accommodate Eucheuma isiforme. Phycologia 58: 51–62.
Núnez-Resendiz, M.L.N., Dreckman, K.M., Sentíes, A., Zuccarello, G.C. & León-Tejera, H.P. 2018b. Tepoztequiella rhizoidea gen. et sp. nov. (Solieriaceae, Rhodophyta) from the Yucatan Peninsula, Mexico. Phycologia 57: 90–99.
Paiano, M.O., Fumo, J.T., Cabrera, F.P., Kosaki, R.K., Spalding, H.L. & Sherwood, A.R. 2022. Calliblepharis yasutakei sp. nov. and Hypnea tsudae sp. nov. (Cystocloniaceae, Rhodophyta): novel diversity from the Hawaiian Islands. Phytotaxa 572: 74–86.
Peterson, E.S., Schneider, C.W. & Saunders, G.W. 2020. Eucheumatopsis sanibelensis sp. nov. from the Gulf coast of Florida, USA. Phytotaxa 440: 215–224.
Preuss, M. & Zuccarello, G.C. 2014. What's in a name? Monophyly of genera in the red algae: Rhodophyllis parasitica sp. nov. (Gigartinales, Rhodophyta); a new red algal parasite from New Zealand. Algae 29: 279–288.
Robuchon, M., Valero, M., Gey, D. & Le Gall, L. 2015. How does molecular-assisted identification affect our estimation of a, b and c biodiversity? An example from understory red seaweeds (Rhodophyta) of Laminaria kelp forests in Brittany, France. Genetica 143: 207–223.
Rodriguez-Prieto, C., Sartoni, G., Lin, S.-M. & Hommersand, M.H. 2013 . Comparative morphology and systematics of Chondrymenia lobata from the Mediterranean Sea and a phylogeny of the Chondrymeniaceae fam. nov. (Rhodophyta) based on rbcL sequence analyses. European Journal of Phycology 48: 188–199.
Saunders, G.W. 2005. Applying DNA barcoding to red macroalgae: a preliminary appraisal holds promise for future applications. Philosophical Transactions of the Royal Society B: Biological Sciences 360: 1879–1888.
Saunders, G.W. 2014. Long distance kelp rafting impacts seaweed biogeography in the northeast Pacific: the kelp conveyor hypothesis. Journal of Phycology 50: 968–974.
Saunders, G.W., Brooks, C.M. & Scott, S. 2019. Preliminary DNA barcode report on the marine red algae (Rhodophyta) from the British Overseas Territory of Tristan da Cunha. Cryptogamie Algologie 40: 105–117.
Saunders, G.W., Huisman, J.M., Vergés, A., Kraft, G.T. & Le Gall, L. 2017. Phylogenetic analyses support recognition of ten new genera, ten new species and 16 new combinations in the family Kallymeniaceae (Gigartinales, Rhodophyta). Cryptogamie Algologie 38: 79–132.
Schneider, C.W., Chengsupanimit, T. & Saunders, G.W. 2011. A new genus and species from the North Atlantic. Archestenogramma profundum (Phyllophoraceae, Rhodophyta), with taxonomic resolution of the orphaned Leptofauchea brasiliensis. European Journal of Phycology 46: 416–441.
Schneider, C.W., Peterson, E.S. & Saunders, G.W. 2020. Two new species of Solieriaceae (Rhodophyta, Gigartinales) from the eutrophic and mesophotic zones off Bermuda, Meristotheca odontoloma and Tepoztequiella muriamans. Phycologia 59: 177–185.
Schneider, C.W., Popolizio, T.R. & Saunders, G.W. 2019. Collections from the mesophytic zone off Bermuda reveal three species of Kallymeniaceae (Gigartinales, Rhodophyta) in genera with transoceanic distributions. Journal of Phycology 55: 415–424.
Schneider, C.W., Saunders, G.W. & Lane, C.E. 2014. The monospecific genus Meredithia (Kallymeniaceae, Gigartinales) is species rich and geographically widespread with species from temperate Atlantic, Pacific, and Indian Oceans. Journal of Phycology 50: 167–186.
Selivanova, O.N., Zhigadlova, G.G. & Saunders, G.W. 2020. Commanderella gen. nov. and new insights into foliose Kallymeniaceae (Rhodophyta) from the Russian Pacific coast based on molecular studies. Phycologia 59: 200–207.
Sherwood, A.R., Kurihara, A., Conklin, K.Y., Sauvage, T. and Presting, G. 2010. The Hawaiian Rhodophyta biodiversity survey (2006-2010): a summary of pincipal findings. BMC Plant Biology 10: 258.
Skriptsova, A.V., Shibneva, S.Y. & Semenchenko, A.A. 2023. Evidence for the reinstatement of Kallymeniopsis and the merger of the family Crossocarpaceae within the family Kallymeniaceae (Rhodophyta). Botanica Marina 66: 53–66.
Soares, L.P. & Fuji, M.T. 2020. Molecular assessment of flat Cystocloniaceae (Gigartinales, Rhodophyta) from Brazil with reinstatement of Calliblepharis jolyi and a new record of C. saidana for the Atlantic Ocean. Phytotaxa 439: 243–254.
Soares, L.P., Fujii, M.T., Díaz-Tapia, P. & Hommersand, M.H. 2019. A molecular and morphological reinvestigation of topotype specimens of Calliblepharis occidentalis (Cystocloniaceae, Rhodophyta). Phycologia 58: 169–179.
Suzuki, M. & Kitayama, T. 2021. Fredericqia (Phyllophoraceae, Rhodophyta) in the northeastern Pacific, with the description of Fredericqia chiharae. Phycologia 60: 210–214.
Suzuki, M., Terada, R., Shibata, K. & Kawai, H. 2021. New records of Chondracanthus saundersii and Schottera koreana (Gigartinales, Rhodophyta) from Japan based on molecular and morphological analyses. Phycological Research 69: 81–87.
Tan, J., Lim, P.-E., Phang, S.-M., Hong, D.D., Sunarpi, H. & Hurtado, A.Q. 2012. Assessment of Four Molecular Markers as Potential DNA Barcodes for Red Algae Kappaphycus Doty and Eucheuma J. Agardh (Solieriaceae, Rhodophyta). PLoS ONE 7: e52905.
Tonicelli, G.A., Croce, M.E., Díaz-Tapia, P., Fredericq, S., Freshwater, D.W., Gauna, M.C., Parodi, E.R., Verbruggen, H. & Hommersand, M.H. 2021. Meridionella gen. nov., a new genus of Cystocloniaceae (Gigartinales, Rhodophyta) from the southern hemisphere including M. obtusangula comb. nov. and M. antarctica sp. nov. Journal of Phycology 57: 797–816.
Vergés, A., Gey, D., Utgé, J., Cruaud, C. & Le Gall, L. 2014. Recognition of a new species of Kallymenia (Gigartinales, Rhodophyta) from Croatia (Mediterranean Sea) based on morphology and DNA barcode. European Journal of Phycology 49: 332–344.
Vieira, C., N’Yeurt, A.De R., Rasoamanendrika, F.A., D'Hondt, A., Thi Thram L.-A., Van de Spiegel, S., Kawai, H. & De Clerck, O. 2021. Marine macroalgal biodiversity of northern Madagascar: morpho-genetic systematics and implications of anthropic impacts for conservation. Biodiversity and Conservation 30: 1501–1546.
Yamagishi, Y. & Masuda, M. 2000. A taxonomic revision of a Hypnea charoides-valentiae complex (Rhodophyta, Gigartinales) in Japan, with a description of Hypnea flexicaulis sp. nov.. Phycological Research 48: 27–36.
Yamagishi, Y., Masuda, M., Abe, T., Uwai, S., Kogame, K., Kawaguchi, S. & Phang, S.M. 2003. Taxonomic notes on marine algae from Malaysia. XI. Four species of Rhodophyceae. Botanica Marina 46: 534–547.
Yang, M.Y., Koh, Y.H. & Kim, M.S. 2015. New record of the red algae, Halarachnion parvum (Gigartinales) and Champia lubrica (Rhodymeniales), from Korea. Journal of Ecology and Environment 38: 663–671.

## Sheet: S5 Table
S5 Table. Collection locations and details, and INSD (DDBJ/EMBL/GenBank) and BOLD accession numbers for material of Gracilariales used in the rbcL and cox1 sequence analyses. Accession numbers in bold were determined for this study.
Family	Species	Locality	Date	Collector	Voucher	References	rbcL	cox1	Note
Gracilariaceae	Curdiea crassa A.J.K.Millar	Bongin Bay, North of Sydney, NSW, Australia	1994-02-18	A.J.K. Millar & P. Richards		Gurgel & Fredericq (2004)	AY049427
Gracilariaceae	Curdiea racovitzae Hariot	Punta Lacaze, Paradise Bay, Antarctic Peninsula			MLG_501A	Guillemin et al. (2018)		KY559671
Gracilariaceae	Curdiea sp. MLG-2017	Artigas, King George Island, South Shetland Islands			ANT_2086	Guillemin et al. (2018)		KY559713
Gracilariaceae	Gracilaria abbottiana M.D.Hoyle	HI, U.S.A.			ARS 00939	Sherwood et al. (2010)		HQ422734
Gracilariaceae	Gracilaria arcuata Zanardini	Ikei Island, Uruma City, Okinawa Pref., Japan	2010-03-03		YG008	Yang & Kim (2015)	JQ026031	JQ026057
Gracilariaceae	Gracilaria armata (C.Agardh) Greville	Grotta della Regina, Bari, Italy	2002-06-01	C. Perrone & G. Felicini		Gargiulo et al. (2006)	AY651044
Gracilariaceae	Gracilaria articulata C.F.Chang & B.M.Xia	Sungai Pulai, Johor, Malaysia			UMSC-MC17	Lim et al. (unpublished)	AY769259
Gracilariaceae	Gracilaria articulata C.F.Chang & B.M.Xia	Xinying Port, Danzhou County, Hainan Province, China *Type locality	1966-05-11	B.M. Xia	AST66596	Wang et al. (2023)	OP669556		The rbcL sequence (OP669556) was excluded from the phylogenetic analyses to avoid loss of statistical power because it is less than 1200 bp (121 bp).
Gracilariaceae	Gracilaria baiana Lyra, Gurgel, M.C.Oliveira & Nunes	Vera Cruz, Penha, Bahia, Brazil	2012-10-16	G.M. Lyra & J.M.C. Nunes	ALCB103804	Lyra et al. (2021a)	MZ336044	MZ336076
Gracilariaceae	Gracilaria beckeri (J.Agardh) Papenfuss	Sharks Bay, Port Alfred, South Africa	1993-07-19	M.H. Hommersand		Gurgel & Fredericq (2004)	AY049377
Gracilariaceae	Gracilaria birdiae Plastino & E.C.Oliveira	USP culture, Ceará, Brazil	2004.??.??	E. Plastino	#FG290	Lyra et al. (2021a)	MZ336045	MZ336077
Gracilariaceae	Gracilaria blodgettii Harvey	White Beach, Uruma City, Okinawa Pref., Japan	2010-03-03		YG007	Yang & Kim (2015)	JQ026032 (as G. articulata)	JQ026054 (as G. articulata)
Gracilariaceae	Gracilaria brasiliensis Gurgel & Yoneshigue-Valentin	Praia Rasa, Bu´ zios City, Rio de Janeiro State, Brazil	2002-01-05	C.F.D. Gurgel & C. Simões	US Alg. Coll. 209094	Gurgel et al. (2008)	EU380716
Gracilariaceae	Gracilaria bursa-pastoris (S.G.Gmelin) P.C.Silva	Trieste, France		Hauck s.n.	FH1170127	Lyra et al. (2021a)	MZ336046
Gracilariaceae	Gracilaria canaliculata Sonder	Pantai Dickson, Negeri Sembilan, Malaysia			UMSC-PD2	Lim et al. (unpublished)	AY769258
Gracilariaceae	Gracilaria canaliculata Sonder					Baghel & Reddy (unpublished)		KM502161 (as G. crassa)	The cox1 sequence (KM502161) was excluded from the phylogenetic analyses to avoid loss of statistical power because its 5' side is shorter than the other sequences.
Gracilariaceae	Gracilaria capensis F.Schmitz ex Mazza	Sharks Bay, Port Alfred, South Africa				Gurgel & Fredericq (2004)	AY049378
Gracilariaceae	Gracilaria caudata J.Agardh	Villas do Atlântico, Lauro de Freitas, Bahia, Brazil	2013-11-01	G.M. Lyra & J.M.C. Nunes	ALCB103876	Lyra et al. (2021a)	MZ336047	MZ336078
Gracilariaceae	Gracilaria cearensis (A.B.Joly & Pinheiro) A.B.Joly & Pinheiro	Villas do Atlântico, Lauro de Freitas, Bahia, Brazil	2013-11-01	G.M. Lyra & J.M.C. Nunes	ALCB103875	Lyra et al. (2021a)	MZ336048	MZ336079
Gracilariaceae	Gracilaria cervicornis (Turner) J.Agardh	Gravatá, Ilhéus, Bahia, Brazil	2011-04-17	G.M. Lyra	ALCB65155	Lyra et al. (2021a)	MZ336049	MZ336080
Gracilariaceae	Gracilaria changii (B.M.Xia & I.A.Abbott) I.A.Abbott, J.Zhang & B.M.Xia	Xuwen County, Zhanjiang City, Guangdong Province, China	2021-01-18	X.L. Wang	HKS15-1	Wang et al. (2023)	OP669559	OP669392
Gracilariaceae	Gracilaria chilensis C.J.Bird, McLachlan & E.C.Oliveira	Coquimbo, Playa Charya, Chile	1995-01-19	S. Fredericq	#FG197	Lyra et al. (2021a)	MZ336051	MZ336082
Gracilariaceae	Gracilaria cliftonii Withell, A.J.K.Millar & Kraft	South Channel, Port Phillip, VIC, Australia	17 Jan 1884		FH1170148	Lyra et al. (2021a)	MZ336052
Gracilariaceae	Gracilaria conferta (Schousboe ex Montagne) Montagne	Morocco				Sfriso et al. (2013)	HE964956
Gracilariaceae	Gracilaria coppejansii Muangmai, Lewmanomont, Prathep, R.Terada & Zuccarello	Saphan Hin (7°51′57.35″N, 98°24′0.25″E), Phuket, Thailand	2006-12-24	K. Lewmanomont	KUMF05038 *Holotype	Muangmai et al. (2017)	KY952905		The rbcL sequence (KY952905) was excluded from the phylogenetic analyses to avoid loss of statistical power because it is less than 1200 bp (1080 bp).
Gracilariaceae	Gracilaria corallicola Zanardini	South of Mallorca, Balearic Is., Spain	2014-09-02	C. Rodríguez-Prieto		Rodríguez-Prieto et al. (2016)	KU722968
Gracilariaceae	Gracilaria cornea J.Agardh	Penha, Vera Cruz, Bahia, Brazil	2012-10-16	G.M. Lyra & J.M.C. Nunes	ALCB103802	Lyra et al. (2021a)	MZ336053	MZ336083
Gracilariaceae	Gracilaria coronopifolia J.Agardh	Kualoa, O‘ahu Island, HI, USA	2005-02-16	D. O'Doherty & A.R. Sherwood	ARS 00184	Sherwood et al. (2010), Conklin et al. (2014)	KJ775798	HQ422886
Gracilariaceae	Gracilaria crassissima (P.Crouan & H.Crouan) P.Crouan & H.Crouan	Smithsonian Marine Base, Belize	2001-05-10	B. Sims	#FG227	Lyra et al. (2021a)	MZ336054	MZ336084
Gracilariaceae	Gracilaria crouaniorum Lyra, Nunes & C.C.Davis	Tampa Bay, FL, USA	1999-10-26	C. Dowes		Gurgel & Fredericq (2004)	AY049348 (as G. secunda)
Gracilariaceae	Gracilaria cuneata Areschoug	Dois Coqueiros Beach, Caucaia, Ceará, Brazil	2013-06-25		SP 428115	Soares et al. (2015)	KT881560
Gracilariaceae	Gracilaria curtissiae J.Agardh	Diogo Lopes (5°51’57.04”S, 35°10’42.43”W), Rio Grande do Norte, Brazil	2011-05-20	M.C. Oliveira & E.C. Oliveira	BRA68	Lyra et al. (2015a)	KP252956	KP210166
Gracilariaceae	Gracilaria cylindrica Børgesen	CORMP site OB-1 (34°18.639’ N, 77°03.010’ W), Onslow Bay, NC, USA	2004-07-19	D.W. Freshwater & K. Johns		Hommersand & Freshwater (2009)	EU605706
Gracilariaceae	Gracilaria dentata J.Agardh	Senegal		M. Boudian	Sega04	Lyra et al. (unpublished)		KP210172
Gracilariaceae	Gracilaria domingensis (Kützing) Sonder ex Dickie	Arembepe, Camaçari, Bahia, Brazil	2010-09-12	G.M. Lyra & J.M.C. Nunes	ALCB103152	Lyra et al. (2021a)	MZ336056	MZ336085
Gracilariaceae	Gracilaria dura (C.Agardh) J.Agardh	Chtouka Elwalja (33°22’ N, 8°16’ W), Morocco		C. Destombe	MGR177b	Destombe et al. (2010)	GQ229498
Gracilariaceae	Gracilaria dura (C.Agardh) J.Agardh					Baghel & Reddy (unpublished)		KM502164	The cox1 sequence (KM502164) was excluded from the phylogenetic analyses to avoid loss of statistical power because its 5' side is shorter than the other sequences.
Gracilariaceae	Gracilaria edulis (S.G.Gmelin) P.C.Silva	Johor, Sungai Pulai, Malaysia	1999.??.??	R. L. Phaik	#FG133	Lyra et al. (2021a)	MZ336057	MZ336086
Gracilariaceae	Gracilaria eucheumatoides Harvey	Haitang Bay (18°16'17.76'’ N, 109°43'58.08" E), Sanya City, Hainan Province, China	2015-03-16	Z.M. Sun	SY7-1	Wang et al. (2023)	OP669592	OP669422
Gracilariaceae	Gracilaria falconii Ardito, Núñez-Resendiz, Dreckmann & Sentíes	Chichiriviche (10°55’45” N, 68°16’07” W), Falcón, Venezuela	2015-05-19	S. Ardito, A. Sentíes, M. Toyota & V. Cassano	VEN 438409 *Holotype	Ardito et al. (2017)	KX427105
Gracilariaceae	Gracilaria ferox J.Agardh	Mucugê, Arraial D'Ajuda, Porto Seguro, Bahia, Brazil	2011-11-06	G.M. Lyra & J.M.C. Nunes	ALCB65143	Lyra et al. (2021a)	MZ336058	MZ336087
Gracilariaceae	Gracilaria fergusonii J.Agardh					Baghel & Reddy (unpublished)		KM502165	The cox1 sequence (KM502165) was excluded from the phylogenetic analyses to avoid loss of statistical power because its 5' side is shorter than the other sequences.
Gracilariaceae	Gracilaria flabelliformis subsp. simplex Gurgel, Fredericq & J.N.Norris	Praia do Forte, Mata de São João, Bahia, Brazil	2010-09-25	G.M. Lyra & J.M.C. Nunes	ALCB65135	Lyra et al. (2021a)	MZ336059	MZ336088
Gracilariaceae	Gracilaria galetensis Gurgel, Fredericq, & J.N.Norris	Galeta Point, Atlantic Panama	1999-06-20	B. Wysor		Gurgel & Fredericq (2004)	AY049320
Gracilariaceae	Gracilaria gracilis (Stackhouse) Steentoft, L.M.Irvine & Farnham	Pajucara, Alagoas, Brazil	1994-03-03	E. Plastino	SPF55734	Iha et al. (2018)	MH396011	MH396019
Gracilariaceae	Gracilaria hainanensis C.F.Chang & B.M.Xia	Xuwen County, Zhanjiang City, Guangdong Province, China	2021-01-18	W.Z. Chen	ZJ14-2	Wang et al. (2023)	OP669601	OP669436
Gracilariaceae	Gracilaria hayi Gurgel, Fredericq & J.N.Norris	Dois Coqueiros Beach, Caucaia, Ceará, Brazil	2013-06-25		SP428112	Soares et al. (2015)	KT881561
Gracilariaceae	Gracilaria hayi Gurgel, Fredericq & J.N.Norris	Subaúma, Entre Rios, Bahia, Brazil	2010-10-25	G.M. Lyra & J.M.C. Nunes	ALCB99682	Lyra et al. (2021b)	MW723535	MW723610	The rbcL sequence (MW723535) is identical with KT881561. The rbcL sequence (MW723535) was excluded from the phylogenetic analyses to avoid loss of statistical power because it is less than 1200 bp (1070 bp).
Gracilariaceae	Gracilaria huangii Showe M.Lin & De Clerck	Sail Rock, Kenting National Park, Taiwan	2002-03-14	S.-M. Lin		Lin & De Clerck (2006)	AY737439
Gracilariaceae	Gracilaria hummii Hommersand & Freshwater	Shackelford Banks, Back Sound, Carteret Co., NC, USA	2004-07-31	D.W. Freshwater		Hommersand & Freshwater (2009)	EU605703
Gracilariaceae	Gracilaria incurvata Okamura	Araihama Beach (35°09.359’ N, 139°36.419’ E), Koajiro, Misaki Town, Miura City, Kanagawa Pref., Japan	2014-05-18	M. Suzuki	TNS AL-188608	Suzuki & Terada (2021)	LC595297	LC595298
Gracilariaceae	Gracilaria intermedia J.Agardh	Praia do Farol, Fortaleza, Ceara, Brazil	2012-03-09	L. Soares & P. Carneiro	SP428119	Soares et al. (2015)	KT881559
Gracilariaceae	Gracilaria isabellana Gurgel, Fredericq & J.N.Norris	Praia do Forte, Mata de São João, Bahia, Brazil	2010-10-25	G.M. Lyra & J.M.C. Nunes	ALCB60808	Lyra et al. (2021a)	MZ336060	MZ336089
Gracilariaceae	Gracilaria khanjanapajiae Saengkaew, Muangmai & Zuccarello	Natai Beach (8°17.232ʹN, 98°16.378ʹE), Phang Nga Province, Thailand	2011-10-04	N. Muangmai	THNHM-P-2021-0001 *Holotype	Saengkaew et al. (2022)	OL961575		The rbcL sequence (OL961575) was excluded from the phylogenetic analyses to avoid loss of statistical power because it is less than 1200 bp (1112 bp).
Gracilariaceae	Gracilaria lantaensis Muangmai, Zuccarello, Noiraksa & Lewmanomont	Ao Kaw Kwang (7º38'54.11"N, 99º1'14.51"E), Lanta Island, Krabi Province, Thailand	2012-04-15	K. Lewmanomont	KUMF-LT 02-016-1 *Holotype	Muangmai et al. (2014)	KF854304		The rbcL sequence (KF854304) was excluded from the phylogenetic analyses to avoid loss of statistical power because it is less than 1200 bp (1112 bp).
Gracilariaceae	Gracilaria longa Gargiulo, De Masi & Tripodi	Rivafiorita, Napoli, Italy	1981-11-01		Grc077 *Holotype	Gargiulo et al. (2006)	AY651050
Gracilariaceae	Gracilaria mammillaris (Montagne) M.Howe	Offshore LA, USA	2000-05-26	C.F.D. Gurgel & S. Fredericq		Gurgel & Fredericq (2004)	AY049323
Gracilariaceae	Gracilaria manilaensis H.Yamamoto & Trono	San Fabian, Pangasinan, Philippines	2015-03-19	J. Mondragon	MSRF012	Ferrer et al. (unpublished)		KT357388
Gracilariaceae	Gracilaria microcarpa Dreckmann, Núñez-Resendiz & Sentíes	Punta Xen (19°8.21’N, 91°57.49’W), Campeche, Mexico	2014-09-09	K.M. Dreckmann	UAMIZ-1232 *Holotype	Dreckmann et al. (2018)	MF321892	MF321896
Gracilariaceae	Gracilaria multifurcata Børgesen	Big Korean Island, Penang, Malaysia	2007-11-12		G3023	Yang & Kim (2015)	JQ026041	JQ026092
Gracilariaceae	Gracilaria multipartita (Clemente) Harvey	Carantec, Brittany, France	1993-06-22	J. Cabioch	#FG131	Lyra et al. (2021a)	MZ336061	MZ336090
Gracilariaceae	Gracilaria occidentalis (Børgesen) M.Bodard	Punta Xen (19°8.21’N, 91°57.49’W), Campeche, Mexico	2017-09-05		UAMIZ-1412	Vilchis et al. (2022)	MW924218
Gracilariaceae	Gracilaria occidentalis (Børgesen) M.Bodard	Punta Xen (19°8.21’N, 91°57.49’W), Campeche, Mexico	2018-11-28		UAMIZ-1426	Vilchis et al. (2022)		MW924176
Gracilariaceae	Gracilaria oliveirarum Gurgel, Fredericq & J.N.Norris	La Vela de Coro, Falcon State, Venezuela	1999-07-13	C.F.D. Gurgel		Gurgel & Fredericq (2004)	AY049330
Gracilariaceae	Gracilaria ornata Areschoug	Apuã, Santa Cruz de Cabrália, Bahia, Brazil		G.M. Lyra & J.M.C. Nunes	ALCB99680	Lyra et al. (2021a)	MZ336062	MZ336091
Gracilariaceae	Gracilaria pachydermatica Setchell & N.L.Gardner	Punta San Pedro, near Guaymas, Mexico	1939-12-22		NY3685560	Lyra et al. (2021a)	MZ336063
Gracilariaceae	Gracilaria pacifica I.A.Abbott	CA, USA	1881.??.??		FH1170257	Lyra et al. (2021a)	MZ336064
Gracilariaceae	Gracilaria pacifica I.A.Abbott	McAbee Beach (36.615 N, 121.899 W), Monterey, CA, USA	2010-05-21	B. Clarkston, K. Hind & S. Toews	GWS022199	Saunders (2014)		KM254246
Gracilariaceae	Gracilaria parva Freshwater, B.Williamson, P.W.Gabrielson & Margarita Brandt	Southwest side of Isla Burica (8.01865 N, 082.88390 W), Chiriqui, Republic of Panama	2011-01-10	D.W. Freshwater	WNC-34055 *Holotype	Freshwater et al. (2022)	KY573993	KY656553
Gracilariaceae	Gracilaria parvispora I.A.Abbott	Yoshihama Beach, (35.13112 N, 139.83906 E), Kyonan Town, Awa Co., Chiba Pref., Japan	2021-07-12	N. Kikuchi	TNS AL-215777	This study	LC821279	LC821037
Gracilariaceae	Gracilaria perplexa K.Byrne & Zuccarello	Tongguling (19°38'12.10'’ N, 111°01'51.82" E), Wenchang County, Hainan Province, China	2022-05-28	X.L. Wang	WC154-2	Wang et al. (2023)	OP669602	OP669437
Gracilariaceae	Gracilaria preissiana (Sonder) Womersley	Ricey Beach, Rottnest Island, WA, Australia	2010-11-17		WAR-66	Yang & Kim (2015)	JQ026025	JQ026095
Gracilariaceae	Gracilaria punctata (Okamura) Yamada	Sail Rock, Kenting National Park, Taiwan	2002-10-01	S.-M. Lin		Lin (2006)	AY737447
Gracilariaceae	Gracilaria punctata (Okamura) Yamada	Offshore of Tanegashima Island (as Mageshima Island) (30.684 N, 130.849 E), Kagoshima Pref., Japan	2016-05-18	R. Terada	TNS AL-209781	Suzuki & Terada (2021)	LC589292	LC589307
Gracilariaceae	Gracilaria punctata (Okamura) Yamada	Offshore of Tanegashima Island (30.684 N, 130.849 E), Kagoshima Pref., Japan	2022-09-29	R. Terada	TNS AL-222219	This study		LC821038	The cox1 sequence (LC821038) is identical with LC589307.
Gracilariaceae	Gracilaria rangiferina (Kützing) Piccone	Apuã, Santa Cruz de Cabrália, Bahia, Brazil	2010-11-05	G.M. Lyra & J.M.C. Nunes	ALCB99703	Lyra et al. (2021a)	MZ336066	MZ336092
Gracilariaceae	Gracilaria rhodymenioides A.Millar	Bise, Motobu Town Kunigami Co., Okinawa Pref., Japan	2010-07-10		PSM12492	Ng et al. (2014)	KC209056 (as Gracilaria sp.)	KC209006 (as Gracilaria sp.)	The rbcL sequence (KC209056) is 99.7% identical with G. rhodymenioides (KF854302).
Gracilariaceae	Gracilaria rhodymenioides A.Millar	Prachuab Khiri Khan, Thailand	2002-03-02	K. Lewmanomont	KUMF:PKK 02-002-1	Muangmai et al. (2014)	KF854302		The rbcL sequence (KF854302) was excluded from the phylogenetic analyses to avoid loss of statistical power because it is less than 1200 bp (1112 bp).
Gracilariaceae	Gracilaria salicornia (C.Agardh) E.Y.Dawson	Sungai Buloh Mangrove, Singapore	2000-02-10	C.F.D. Gurgel	#FG134	Lyra et al. (2021a)	MZ336067	MZ336093
Gracilariaceae	Gracilaria secundata Harvey					Gurgel & Fredericq (unpublished)	AY049401
Gracilariaceae	Gracilaria shimodensis R.Terada & H.Yamamoto	Susaki Fishing Port (34.65423 N, 138.96671 E), Shimoda City, Shizuoka Pref., Japan *Type locality	2006-05-17	M. Suzuki	TNS AL-166769	This study	LC821280	LC821039
Gracilariaceae	Gracilaria silviae Lyra, Gurgel, M.C.Oliveira & J.M.C.Nunes	Beach behind the Harbor Branch Oceanographic Institution jetty, Fort Pierce, FL, USA	1998-07-13	C.F.D. Gurgel		Gurgel & Fredericq (2004)	AY049326 (as G. damicornis)
Gracilariaceae	Gracilaria silviae Lyra, Gurgel, M.C.Oliveira & J.M.C.Nunes	Casa da Barra, Santa Catarina, Brazil	2011-05-06	E.C. Oliveira	SPF57178	Lyra et al. (2015b)	KP252957	KP210168	The rbcL sequence (KP252957) is identical with AY049326. The rbcL sequence (KP252957) was excluded from the phylogenetic analyses to avoid loss of statistical power because it is less than 1200 bp (1069 bp).
Gracilariaceae	Gracilaria smithsoniensis Gurgel, Fredericq & J.N.Norris	Rio Grande do Norte, Pirangi, Brazil	2011-05-18	M.O.E. Oliveira	BRA69	Lyra et al. (unpublished)		KP210190
Gracilariaceae	Gracilaria spinulosa (Okamura) Chang & B.M.Xia	Wind Blow Sand, Kenting National Park, Taiwan	2001-07-21	S.-M. Lin		Lin (2006)	AY737441
Gracilariaceae	Gracilaria cf. spinulosa (Okamura) Chang & B.M.Xia	Yinggehai (18°30.36' N, 108°42.15' E), Hainan Province, China			2017060066	Liu et al. (2019a), Liu et al. (unpublished)	MN053319	MG592726
Gracilariaceae	Gracilaria sublittoralis Yamada & Segawa ex H.Yamamoto	Offshore of Tanegashima Island (30.684 N, 130.849 E), Kagoshima Pref., Japan	2017-07-20	R. Terada	TNS AL-220696	This study	LC821287	LC821045
Gracilariaceae	Gracilaria stipitata A.F.Withell, A.J.K.Millar & Kraft	Téti, New Caledonia	2006-07-12	C. Payri	#NC114	Lin et al. (2012)	HQ896849
Gracilariaceae	Gracilaria suzanneae L.P.Soares, C.F.D.Gurgel & M.T.Fujii	Taíba Beach (03°41' S, 38°36' W), Sāo Gonçalo do Amarante City, Ceará State, Brazil	2013-06-27	L.P. Soares	SP428126 *Holotype	Soares et al. (2018)	MF543348
Gracilariaceae	Gracilaria taiwanensis Showe M.Lin, L.C.Liu & Payri	Xiaodonghai (18°12'38.88'’ N, 109°05'39.48" E), Sanya City, Hainan Province	2017-06-21	X.L. Wang	SY68-1	Wang et al. (2023)	OP669630	OP669461
Gracilariaceae	Gracilaria tenuistipitata var. liui C.F.Chang & B.M.Xia	Changjiang City, Hainan Province, China	2015-03-19	X.L. Wang	CJ14	Wang et al. (2023)	OP669633	OP669463
Gracilariaceae	Gracilaria textorii (Suringar) Hariot	Kikaine (35.25 N, 140.31 E), Offshore Ohara, Isumi City, Chiba Pref., Japan	2019-08-02	M. Suzuki	TNS AL-213794	This study	LC821281
Gracilariaceae	Gracilaria textorii (Suringar) Hariot	Misaki, Miura City, Kanagawa Pref., Japan	2010-04-30		MI53	Yang & Kim (2015)		KF214690
Gracilariaceae	Gracilaria tikvahiae McLachlan	Tampa Bay, FL, USA	1999-11-29	C. Aregood	#FG143	Lyra et al. (2021a)	MZ336070	MZ336094
Gracilariaceae	Gracilaria transtasmanica (M.Preuss, N.Muangmai and Zuccarello) G. M.Lyra, C.Iha, J.M.C.Nunes, C.C.Davis	Whanganui River (39°56'44.5"S, 174°59'50.8"E), Whanganui, North Island, New Zealand	2018-12-18	M. Preuss & G.C. Zuccarello	WELT A033798 *Holotype	Preuss et al. (2020)	MN942038	MN942037
Gracilariaceae	Gracilaria truncata Kraft	Whangarei, North Island, New Zealand	2009-09-29	R. D’Archino	#2BD200805	Lin et al. (2012)	HQ896852
Gracilariaceae	Gracilaria tsengii X.L.Wang & G.C.Wang	Xiaodonghai (18°12'38.88'’ N, 109°05'39.48" E), Sanya City, Hainan Province	2019-08-31	X.L. Wang	SY115 *Holotype	Wang et al. (2023)	OP669666	OP669477
Gracilariaceae	Gracilaria urvillei (Montagne) I.A.Abbott	Lee Point, Darwin, NT, Australia	1995-11-22	M. H. Hommersand	#FG203	Lyra et al. (2021a)	MZ336071	MZ336095
Gracilariaceae	Gracilaria usneoides (C.Agardh) J.Agardh	Campeche Bay, Champoton Area, Gulf of Mexico, Mexico	1999-02-14	C.F.D. Gurgel	#FG122	Lyra et al. (2021a)	MZ336072	MZ336096
Gracilariaceae	Gracilaria venezuelensis W.R.Taylor	Close to the mouth of Cockroach Bay, Tampa Bay, FL, USA	1999-10-26	C. Dowes	US#204368; #FG96	Gurgel et al. (2004)	DQ239487
Gracilariaceae	Gracilaria vermiculophylla (Ohmi) Papenfuss	Chojagasaki (35.25373 N, 139.57846 E), Shimoyamaguchi, Hayama Town, Miura Co., Kanagawa Pref., Japan	2014-04-30	M. Suzuki	TNS AL-186967	This study	LC821282	LC821040
Gracilariaceae	Gracilaria vieillardii P.C.Silva	Téti, New Caledonia	2006-07-12	C. Payri	#NC113-2	Lin et al. (2012)	HQ896853
Gracilariaceae	Gracilaria viridis A.Sfriso, M.A.Wolf, K.Sciuto, M.Morabito, C.Andreoli & I.Moro	Italy		A. Sfriso		Sfriso et al. (2013)	HE614144
Gracilariaceae	Gracilaria webervanbosseae Huisman & G.W.Saunders	Beagle Reef (l5'20.178'S, 123"30.774'E), WA, Australia	2011-10-19	J.M. Huisman	GWS020686	Huisman (2018)	KY783427
Gracilariaceae	Gracilaria yamamotoi C.F.Chang & B.M.Xia	Yinggehai Town (18°30'03.24'’ N, 108°41'39.84" E), Ledong City, Hainan Province	2017-06-22	X.L. Wang	YGH38-1	Wang et al. (2023)	OP669695	OP669510
Gracilariaceae	Gracilaria sp.	Bulusan, South Luzon, Philippines	1998-04-21	S.-M. Lin		Gurgel & Fredericq (2004)	AY049384
Gracilariaceae	Gracilaria sp. Isra1	Kibbutz Maagan Mihail, Israel			Isra1	Guillemin et al. (unpublished)	DQ241571
Gracilariaceae	Gracilaria sp.	The Bluff, Durban, KwaZulu-Natal, South Africa	2003-06-15	O. De Clerck		Lin (unpublished)	DQ296121 (as G. huangii)
Gracilariaceae	Gracilaria sp. G422	Batac, Philippines	2005-03-11		G422	Yang et al. (2008)	EF434905	EF434923	The cox1 sequence (EF434923) was excluded from the phylogenetic analyses to avoid loss of statistical power because its 5' side is shorter than the other sequences.
Gracilariaceae	Gracilaria sp. PH020	Tuburan, Cebu, Philippines	2010-02-20		PH020	Yang & Kim (2015)	JQ026048	JQ026056
Gracilariaceae	Gracilaria sp. G083	Bulusan, Sorsogon, Philippines	2010-02-02		G083	Yang & Kim (2015)	JQ026027	JQ026078
Gracilariaceae	Gracilaria sp. DWF-2013 (G. cf. galetensis)	Dan's Spot - 2 (3.6356 N, 77.2217 W), Onslow Bay, NC, USA	2013-01-28	J. Idol, D.W. Freshwater & C. Slog	NCweed1112	Parham et al. (unpublished)	KF367769	KF367760
Gracilariaceae	Gracilaria sp. MCO-2015	Buzios (22.465 S, 41.572 W), Rio de Janeiro, Brazil	2009-07-23	A. Bellorin	BRA04	Lyra et al. (2015a)	KP252961	KP210194
Gracilariaceae	Gracilaria sp.1 JP (G. cf. cuneifolia)	Kikaine (35.25 N, 140.31 E), Offshore Ohara, Isumi City, Chiba Pref., Japan	2019-08-02	M. Suzuki	TNS AL-222052	This study	LC821283	LC821041
Gracilariaceae	Gracilaria sp.2 JP (G. cf. cuneifolia)	Oishizaki (34.27268 N, 134.95436 E), Yura, Sumoto City, Hyogo Pref., Japan	2015-06-19	M. Suzuki	TNS AL-222040	This study	LC821284	LC821042
Gracilariaceae	Gracilaria sp.3 JP	Futaana (34.64203 N, 138.9156 E), Touji, Shimoda City, Shizuoka Pref., Japan	2007-04-16	M. Suzuki	TNS AL-207917	This study	LC821285	LC821043
Gracilariaceae	Gracilaria sp.1 TNE	Offshore of Tanegashima Island (30.684 N, 130.849 E), Kagoshima Pref., Japan	2017-07-20	R. Terada	TNS AL-220692	This study	LC821286	LC821044
Gracilariaceae	Gracilaria sp.2 TNE	Offshore of Tanegashima Island (30.684 N, 130.849 E), Kagoshima Pref., Japan	2016-05-18	R. Terada	TNS AL-220698	This study	LC821288	LC821046	The rbcL sequence (LC821288) was excluded from the rbcL individual analyses to avoid loss of statistical power because it is less than 1200 bp (999 bp).
Gracilariaceae	Gracilaria sp.3 TNE (G. cf. articulata)	Offshore of Tanegashima Island (30.684 N, 130.849 E), Kagoshima Pref., Japan	2017-07-21	R. Terada	TNS AL-209783	This study	LC821289	LC821047
Gracilariaceae	Gracilaria sp.4 TNE	Offshore of Tanegashima Island (30.684 N, 130.849 E), Kagoshima Pref., Japan	2019-05-30	R. Terada	TNS AL-222050	This study	LC821290	LC821048
Gracilariaceae	Gracilaria sp. ARS 01173	HI, USA			ARS 01173	Sherwood et al. (2010)		HQ422651
Gracilariaceae	Gracilaria sp. ARS 03323	HI, USA			ARS 03323	Sherwood et al. (2010)		HQ422773
Gracilariaceae	Gracilaria sp. MSRF015	Rosario, La Union, Philippines	2015-03-19	J.S. Mondragon	MSRF015	Ferrer et al. (unpublished)		KT357391 (as G. blodgettii)
Gracilariaceae	Gracilaria sp. CCJ-2015	Bolinao, Pangasinan, Philippines	2015-03-20	J.S. Mondragon	MSRF016	Ferrer et al. (unpublished)		KT357392
Gracilariaceae	Gracilaria sp. MSF-2016	Buenavista, Guimaras, Philippines	2015-07-15	M.S. Ferrer	MSRF054	Ferrer et al. (unpublished)		KX017509
Gracilariaceae	Gracilaria sp. PHY4640	Chiriqui (8.0187 N, 82.8839 W), Punta Burica, SW Side of Isla Burica, Panama	2011-01-10	C. Fernandez	PHY4640	Freshwater et al. (2017)		KY656526
Gracilariaceae	Gracilaria sp. IBF1	Igang (13.295, N 123.805 E), Bacacay, Albay, Philippines	2016-09-22	M.C. Nacido	IBF1	Gomez et al. (unpublished)		MG199554
Gracilariaceae	Gracilaria sp. MTP1	Mabua (9.073 N, 126.209 E), Tandag, Surigao del Sur, Philippines	2016-06-03	R.N. Gomez	MTP1	Gomez et al. (unpublished)		MG199577
Gracilariaceae	Gracilaria sp. DBP1	Dancalan (12.767 N, 124.039 E), Bulusan, Sorsogon, Philippines	2015-04-08	J.S. Mondragon	DBP1	Gomez et al. (unpublished)		MG199582
Gracilariaceae	Gracilaria sp. CUPVOUCHER-Gr-2020-2	India	2018-01-23	P. Kundu	CUPVOUCHER-Gr-2020-2	Kundu & Bast (unpublished)	MT939893	MT939888
Gracilariaceae	Gracilaria sp. CUPVOUCHER-Gr-2020-1	India	2018-01-23	P. Kundu	CUPVOUCHER-Gr-2020-1	Kundu & Bast (unpublished)	MT939894	MT939889
Gracilariaceae	Gracilaria sp. #FG54	In front of Zamboanga State College, Zamboanga City, Philippines	1998-04-28	S.-M. Lin	#FG54	Lyra et al. (2021a)	MZ336050 (as G. changii)	MZ336081 (as G. changii)
Gracilariaceae	Gracilaria sp. BRA34	Cabo Branco (3.23696 S, 39.2355 W), Joao Pessoa, Paraiba, Brazil	2010-11-09	E.S. Costa	BRA34	Costa et al. (2012), Lyra et al. (2021b)	MW723554	JQ843325 (as G. cuneata)	The rbcL sequence (MW723554) was excluded from the rbcL individual analyses to avoid loss of statistical power because it is less than 1200 bp (1070 bp).
Gracilariaceae	Gracilaria sp. YGH80	Xiaodonghai (18°12'38.88'’ N, 109°05'39.48" E), Sanya City, Hainan Province	2017-06-21	X.L. Wang	YGH80	Wang et al. (2023)	OP669703
Gracilariaceae	Gracilariopsis andersonii (Grunow) E.Y. Dawson	Pigeon Point, San Mateo Co., CA, USA	1992-05-20	M.H. Hommersand & F.C. Hommersand	FG#208	Gurgel et al. (2003)	AY049413 (as Gp. sjoestedtii)
Gracilariaceae	Gracilariopsis andersonii (Grunow) E.Y.Dawson	Bird Rock, Pacific Grove, CA, USA	2010-05-22		GWS022306	Saunders (2014)		KM254353
Gracilariaceae	Gracilariopsis animasensis Gurgel & J.N.Norris	Lake Butler, Robe, SA, Australia	1995-03-03	H.B.S. Womersley		Gurgel et al. (2003)	AY049422 (as Gp. megaspora)
Gracilariaceae	Gracilariopsis carolinensis L.M.Liao & Hommersand	Kure Beach, Fort Fisher, NC, USA	1991-04-14	D.W. Freshwater		Gurgel et al. (2003)	AY049412
Gracilariaceae	Gracilariopsis chiangii Showe M.Lin	Sail Rock, Kending National Park, Taiwan	2002-10-02	S.-M. Lin		Lin (2008)	DQ119746
Gracilariaceae	Gracilariopsis chiangii Showe M.Lin	Yinggehai Town (18°30′3.24″N, 108°41′39.84″E), Ledong County, Hainan Province, China	2017-03-28	X.L. Wang	YGH12-2	Wang et al. (2023)	OP669706 (as Gp. chorda)	OP669520 (as Gp. chorda)	The rbcL sequence (OP669706) is identical with Gp. chiangii (DQ119746).
Gracilariaceae	Gracilariopsis chorda (Holmes) Ohmi	Chiba Port Park (35.59992 N, 140.09631 E), Chuoko, Chuo Ward, Chiba City, Chiba Pref., Japan	2014-04-05	M. Suzuki	TNS AL-184208	Suzuki & Terada (2021), this study	LC821291	LC589304
Gracilariaceae	Gracilariopsis costaricensis E.Y.Dawson	South end, Playa Tamarindo, Nicoya Peninsula, Guanacaste, Costa Rica	1999-03-17	D.T. Talbot & D.W. Freshwater		Gurgel et al. (2003)	AY049423
Gracilariaceae	Gracilariopsis funicularis Iyer, Bolton & Coyne	Pta. Serène, Senegal	2005.?.??	Mr. Boudian		Bellorin et al. (2008)	EU158087
Gracilariaceae	Gracilariopsis funicularis Iyer, Bolton & Coyne	Mousa Boudian, Senegal			Sega07	Lyra et al. (unpublished)		KP210200
Gracilariaceae	Gracilariopsis heteroclada J.F.Zhang & B.M.Xia	Shantou, Guangdong Province, China			2016050140	Liu et al. (2019b), Zhang & Liu (unpublished)	MF372957	MF372958
Gracilariaceae	Gracilariopsis hommersandii Gurgel, Fredericq & J.N.Norris	Los Francisky Is., Los Roques Archipelago, Venezuela	1999-07-04	C.F.D. Gurgel		Gurgel et al. (2003)	AY049408
Gracilariaceae	Gracilariopsis lemaneiformis (Bory) E.Y.Dawson, Acleto & Foldvik	Ecuador		E.C. Oliveira	BG0078	Costa et al. (2012)	JQ843363	JQ843342
Gracilariaceae	Gracilariopsis longissima (S.G.Gmelin) Steentoft, L.M.Irvine & Farnham	Venetian Lagoon, Italy	1998-07-09	K.S. Cole	#FG98	Lyra et al. (2021a)	MZ336074	MZ336098
Gracilariaceae	Gracilariopsis mageshimensis Mas. Suzuki & R. Terada	Offshore of Tanegashima Island (as Mageshima Island) (30.684 N, 130.849 E), Kagoshima Pref., Japan	2019-05-30	R. Terada	TNS AL-213799 *Holotype	Suzuki & Terada (2021)	LC589283	LC589294
Gracilariaceae	Gracilariopsis mageshimensis Mas. Suzuki & R. Terada	Offshore of Tanegashima Island (as Mageshima Island) (30.684 N, 130.849 E), Kagoshima Pref., Japan	2019-05-30	R. Terada	TNS AL-213800	Suzuki & Terada (2021)	LC589284	LC589295	The rbcL sequence (LC589284) is identical with LC589283. The cox1 sequence (LC589295) is identical with LC589294.
Gracilariaceae	Gracilariopsis mageshimensis Mas. Suzuki & R. Terada	Offshore of Tanegashima Island (as Mageshima Island) (30.684 N, 130.849 E), Kagoshima Pref., Japan	2017-07-20	R. Terada	TNS AL-213795	Suzuki & Terada (2021)	LC589285	LC589296	The rbcL sequence (LC589285) is identical with LC589283. The cox1 sequence (LC589296) is identical with LC589294.
Gracilariaceae	Gracilariopsis mageshimensis Mas. Suzuki & R. Terada	Offshore of Tanegashima Island (as Mageshima Island) (30.684 N, 130.849 E), Kagoshima Pref., Japan	2017-07-20	R. Terada	TNS AL-213796	Suzuki & Terada (2021)	LC589286	LC589297	The rbcL sequence (LC589286) is identical with LC589283. The cox1 sequence (LC589297) is identical with LC589294.
Gracilariaceae	Gracilariopsis mageshimensis Mas. Suzuki & R. Terada	Offshore of Tanegashima Island (as Mageshima Island) (30.684 N, 130.849 E), Kagoshima Pref., Japan	2017-07-20	R. Terada	TNS AL-213797	Suzuki & Terada (2021)	LC589287	LC589298	The rbcL sequence (LC589287) is identical with LC589283. The cox1 sequence (LC589298) is identical with LC589294.
Gracilariaceae	Gracilariopsis mageshimensis Mas. Suzuki & R. Terada	Offshore of Tanegashima Island (as Mageshima Island) (30.684 N, 130.849 E), Kagoshima Pref., Japan	2017-07-20	R. Terada	TNS AL-213798	Suzuki & Terada (2021)	LC589288	LC589299	The rbcL sequence (LC589288) is identical with LC589283. The cox1 sequence (LC589299) is identical with LC589294.
Gracilariaceae	Gracilariopsis mageshimensis Mas. Suzuki & R. Terada	Offshore of Tanegashima Island (as Mageshima Island) (30.684 N, 130.849 E), Kagoshima Pref., Japan	2018-05-26	R. Terada & M. Suzuki	TNS AL-213913	Suzuki & Terada (2021)	LC589289	LC589300	The rbcL sequence (LC589289) is identical with LC589283. The cox1 sequence (LC589300) is identical with LC589294.
Gracilariaceae	Gracilariopsis mageshimensis Mas. Suzuki & R. Terada	Offshore of Tanegashima Island (30.684 N, 130.849 E), Kagoshima Pref., Japan	2017-07-20	R. Terada	TNS AL-214466	This study	LC821292	LC821049	The rbcL sequence (LC821292) identical with LC589283.The cox1 sequence (LC821049) is identical with LC589294.
Gracilariaceae	Gracilariopsis mageshimensis Mas. Suzuki & R. Terada	Offshore of Tanegashima Island (30.684 N, 130.849 E), Kagoshima Pref., Japan	2021-05-16	R. Terada	TNS AL-215792	This study		LC821050	The cox1 sequence (LC821050) is identical with LC589294.
Gracilariaceae	Gracilariopsis mageshimensis Mas. Suzuki & R. Terada	Offshore of Tanegashima Island (30.684 N, 130.849 E), Kagoshima Pref., Japan	2021-06-26	R. Terada	TNS AL-215793	This study	LC821293	LC821051	The rbcL sequence (LC821293) is identical with LC589283. The cox1 sequence (LC821051) is identical with LC589294.
Gracilariaceae	Gracilariopsis mageshimensis Mas. Suzuki & R. Terada	Offshore of Tanegashima Island (30.684 N, 130.849 E), Kagoshima Pref., Japan	2021-06-26	R. Terada	TNS AL-215794	This study	LC821294		The rbcL sequence (LC821294) is identical with LC589284.
Gracilariaceae	Gracilariopsis mageshimensis Mas. Suzuki & R. Terada	Offshore of Tanegashima Island (30.684 N, 130.849 E), Kagoshima Pref., Japan	2021-10-03	R. Terada	TNS AL-222100	This study	LC821295		The rbcL sequence (LC821295) is identical with LC589284.
Gracilariaceae	Gracilariopsis mclachlanii Buriyo, Bellorin & M.C.Oliveira	Zanzibar, Tanzania	1992-06-01	E.C. Oliveira	BG0072	Iha et al. (2018)	MH396015	MH396024
Gracilariaceae	Gracilariopsis oryzoides (Setchell et H.L.Wilson) Gurgel, J.N.Norris & Fredericq	Pigeon Point, Pescadero, CA, U.S.A.			CL031613	Salomaki & Lane (2017)		KX687879
Gracilariaceae	Gracilariopsis persica Bellorin, Sohrabipour & E.C.Oliveira	Bandarabbas, Iran	2004-02-29	E.C. Oliveira		Bellorin et al. (2008)	EU158094
Gracilariaceae	Gracilariopsis silvana Gurgel, Fredericq & J.N.Norris	La Vela de Coro, Falcon State, Venezuela	1999-07-14	C.F.D. Gurgel, J. E. Conde & C. Carmona	FG#13	Gurgel et al. (2003)	AY049309
Gracilariaceae	Gracilariopsis silvana Gurgel, Fredericq & J.N.Norris	Castelhanos, Espírito Santo, Brazil	2012-05-06	F.N. Silva	BRA103	Lyra et al. (2015a)		KP210203
Gracilariaceae	Gracilariopsis tenuifrons (C.J.Bird & E.C.Oliveira) Fredericq & Hommersand	Villas do Atlântico, Lauro de Freitas, Bahia, Brazil	2013-11-01	G.M. Lyra & J.M.C. Nunes	ALCB103878	Lyra et al. (2021a)	MZ336075	MZ336099
Gracilariaceae	Gracilariopsis sp.	Shantou (23°25'10" N, 117°1'2" E), Guangdong Province, China			2016060196	Tang et al. (2019)		MF351970 (as Gracilaria chouae)
Gracilariaceae	Melanthalia abscissa (Turner) J.D.Hooker & Harvey	New Zealand	2020-04-25	W.A. Nelson		Gurgel & Fredericq (2004)	AY049428
Gracilariaceae	Melanthalia obtusata (Labillardière) J.Agardh	Warrnambool, VIC, Australia	1995-07-13	M.H. Hommersand	FG#43	Gurgel & Fredericq (2004), Iha et al. (2018)	AY049431	MH396025
References
Ardito M., S., Núñez-Resendiz, M.L., Dreckman, K.M. & Sentíes, A. 2017. Gracilaria falconii sp. nov. (Gracilariales, Rhodophyta): a new species with flat axes from Venezuela. Phytotaxa 292: 271–278.
Bellorin A.M., Buriyo A., Sohrabipour J., Oliveira M.C. & Oliveira E.C. 2008. Gracilariopsis mclachlanii sp. nov. and Gracilariopsis persica sp. nov. of the Gracilariaceae (Gracilariales, Rhodophyceae) from the Indian Ocean. Journal of Phycology 44: 1022–1032.
Conklin, K.Y., O'Doherty, D.C. & Sherwood, A.R. 2014. Hydropuntia perplexa, n. comb. (Gracilariaceae, Rhodophyta), first record of the genus in Hawai_x001A_i. Pacific Science 68: 421–434.
Costa E.S., Plastino E.M., Petti R., Oliveira E.C. & Oliveira M.C. 2012. The Gracilariaceae Germplasm Bank of the University of São Paulo, Brazil –a DNA barcoding approach. Journal of Applied Phycology 24: 1643–1653.
Destombe, C., Valero, M. & Guillemin, M.L. 2010. Delineation of two sibling red algal species, Gracilaria gracilis and Gracilaria dura (Gracilariales, Rhodophyta), using multiple DNA markers: resurrection of the species G. dura previously described in the northern Atlantic 200 years ago. Journal 0f Phycology 46: 720–727.
Dreckmann, K.M., Núñez-Resendiz, M.L. & Sentíes, A. 2018. Gracilaria microcarpa sp. nov. (Gracilariaceae, Rhodophyta) from the southwestern Gulf of Mexico. Botanica Marina 61: 115–125.
Freshwater, D.W., Idol, J.N., Parham, S.L., Fernández-García, C., León, N., Gabrielson, P.W. & Wysor, B. 2017. Molecular assisted identification reveals hidden red algae diversity from the Burica Peninsula, Pacific Panama. Diversity 9: 1–38.
Freshwater, D.W., Williamson, B., Gabrielson, P.W. & Brandt, M. 2022. Gracilaria parva sp. nov. (Gracilariales, Rhodophyta) a diminutive species from the tropical eastern Pacific. Taxonomy 2: 48–56.
Gargiulo, G.M., Genovese, M.G. & De Masi, F. 2006. Molecular systematics and phylogenetics of Gracilariacean species from the Mediterranean Sea. Journal of Applied Phycology 18: 497–504.
Guillemin M.-L., Dubrasquet H., Reyes J. & Valero M. 2018. Comparative phylogeography of six red algae along the Antarctic Peninsula: extreme genetic depletion linked to historical bottlenecks and recent expansion. Polar Biology 41: 827–837.
Gurgel C.F.D. & Fredericq S. 2004. Systematics of the Gracilariaceae (Gracilariales, Rhodophyta): a critical assessment based on rbcL sequence analyses. Journal of Phycology 40: 138–159.
Gurgel, C.F.D., Fredericq, S. & Norris, J.N. 2004. Molecular systematics and taxonomy of flattened species of Gracilaria Greville (Gracilariaceae, Gracilariales, Rhodophyta) from the Western Atlantic. In: Taxonomy of Economic Seaweeds with reference to the Pacific and other locations Volume IX. (Abbott, I.A. & McDermid, K.J. Eds) Vol. 9, pp. 159-200. Hawaii Sea Grant College Program, Honolulu.
Gurgel, C.F.D., Fredericq, S., Norris, J.N. & Yoneshigue-Valentin, Y. 2008. Two new flat species of Gracilaria (Gracilariales, Rhodophyta) from Brazil: G. abyssalis sp. nov. and G. brasiliensis sp. nov.. Phycologia 47: 249–264.
Gurgel C.F.D., Liao L.M., Fredericq S. & Hommersand M.H. 2003. Systematics of Gracilariopsis (Gracilariales, Rhodophyta) based on rbcL sequence analyses and morphological evidence. Journal of Phycology 39: 154–171.
Hommersand, M.H. & Freshwater, D.W. 2009. Gracilaria hummii sp. nov. (Gracilariales, Rhodophyta), a new name for the agarophyte "Gracilaria confervoides" harvested in North Carolina during World War II. Journal of Phycology 45: 503–516.
Huisman, J.M. 2018. Algae of Australia. Marine benthic algae of north-western Australia. 2. Red algae. 672 pp. ABRS & CSIRO Publishing, Canberra & Melbourne.
Iha C., Grassa C.J., Lyra G.M., Davis C.C., Verbruggen H. & Oliveira M.C. 2018. Organellar genomics: a useful tool to study evolutionary relationships and molecular evolution in Gracilariaceae (Rhodophyta). Journal of Phycology 54: 775–787.
Lin S.-M. 2006. Observations on flattened species of Gracilaria (Gracilariaceae, Rhodophyta) from Taiwan. Journal of Applied Phycology 18: 671–678.
Lin S.-M. 2008. Morphological and phylogenetic studies of Gracilariopsis chiangii, new species (Gracilariaceae, Rhodophyta), an alga presently known as Gracilaria chorda in Taiwan. Raffles Buletin of Zoology Supplement No. 19: 19–26.
Lin, S.-M. & De Clerck, O. 2006. A new flattened species of Gracilaria (Gracilariales, Rhodophyta) from Taiwan. Cryptogamie Algologie 27: 233–244.
Lin, S.-M., Liu, L.-C & Payri, C. 2012. Charcterization of Gracialria vieillardii (Gracilariaceae, Rhodophyta) and molecular phylogeny of foliose species from the western Pacific Ocean, including a description of G. taiwanensis sp. nov.. Phycologia 51: 421–431.
Liu, T., Tang, X., Jia, X., Wu, X., Huang, M., Zhang, J. & Chen, W. 2019a. The complete plastid genome and phylogenetic analysis of Gracilaria spinulosa. Mitochondrial DNA Part B Resources 4: 2606–2607.
Liu, T., Yang, S., Wu, X., Chen, W.Z., Zhang, J. & Tang, X. 2019b. Complete plastid genome of Gracilaria bailiniae (Rhodophyta) and phylogenetic analysis. Mitochondrial DNA Part B Resources 4: 10–11.
Lyra G. de .M., Costa E.D.S., Jesus P.B. de, Matos J.C.G. de, Caires T.A., Oliveira M.C., Oliveira E.C., Xi Z., Nunes J.M.D.C. & Davis C.C. 2015a. Phylogeny of Gracilariaceae (Rhodophyte): evidence from plastid and mitochondrial nucleotide sequences. Journal of Phycology 51: 356–366.
Lyra, G. de M., Gurgel, C.F.D., Costa, E. da Silva, Barreto de Jesus, P., Caires, T.A., Gama de Matos, J.C., Oliveira, M.C., Oliveira, E.C. & Nunes, J.M.C. 2015b. A new tropical species of Gracilariaceae (Rhodophyta, Gracilariales): Gracilaria silviae sp. nov. Phytotaxa 222: 199–210.
Lyra, G. de M., Iha, C., Grassa, C.J., Cai, L., Zhang, H.G., Lane, C., Blouin, N., Oliveira, M.C., Nunes, J. M de C. & Davis, C.C. 2021a. Phylogenomics, divergence time estimation and trait evolution provide a new look into the Gracilariales (Rhodophyta). Molecular Phylogenetics and Evolution 165: 1–14.
Lyra, G. de M., Nunes, J.M. de C., Pestana, E.M. dos S., Matos, J.C.G de, Caires, T.A., Jesus, P.B. de, Costa, E.S. & Oliviera, M.C. 2021b. Diversity fo Gracilariaceae (Rhodophyta) in Brazil: integrating morphological and molecular data. Phytotaxa 496: 1–53.
Muangmai, N., Lewmanomont, K., Prathep, A., Terada, R. & Zuccarello, G.C. 2017. Gracilaria coppejansii sp. nov. (Gracilariales, Rhodophyta), a new flattened species from the Andaman coast of southern Thailand. Botanica Marina 60: 533–541.
Muangmai, N., Zuccarello, G.C., Noiraksa, T. & Lewmanomont, K. 2014. A new flat Gracilaria: Gracilaria lantaensis sp. nov. (Gracilariales, Rhodophyta) from the Andaman coast of Thailand. Phycologia 53: 137–145.
Ng, P.-K., Lim, P.-E., Kato, A. & Phang, S.-M. 2014. Molecular evidence confirms the parasite Congracilaria babae (Gracilariaceae, Rhodophyta) from Malaysia. Journal of Applied Phycology 24: 1643–1653.
Ng, P.-K., Lin, S-M., Lim, P.-E., Hurtado, A.Q., Phang, S.-M., Yow, Y.-Y. & Sun, Z. 2017. Genetic and morphological analyses of Gracilaria firma and G. changii (Gracilariaceae, Rhodophyta), the commercially important agarophytes in western Pacific. PLOS ONE 12: e0182176.
Preuss, M., Muangmai, N., Nelson, W.A., Guillemin, M.-L., West, J.A. & Zuccarello G.C. 2020. Agarophyton transtasmanicum sp. nov. from Australia and New Zealand. Phycologia 59: 238–245.
Rodríguez-Prieto, C., Freshwater, D.W. & Hommersand, M. 2016. Gracilaria corallicola and G. multipartita (Gracilariales, Rhodophyta), two related flattened European species. European Journal of Phycology 51: 444–460.
Saengkaew, J., Muangmai, N., Bulan, J. & Zuccarello, G.C. 2022. Gracilaria khanjanapajiae sp. nov. (Gracilariales, Rhodophyta) from the Andaman coast of Thailand. Phycologia 61: 403–408.
Salomaki, E.D. & Lane, C.E. 2017. Red Algal Mitochondrial Genomes Are More Complete than Previously Reported. Genome Biology and Evolution 9: 48–63.
Saunders, G.W. 2014. Long distance kelp rafting impacts seaweed biogeography in the northeast Pacific: the kelp conveyor hypothesis. Journal of Phycology 50: 968–974.
Sfriso, A., Wolf, M.A., Sciuto, K., Morabito, M., Andreoli, C. & Moro, I. 2013. Gracilaria viridis sp. nov. (Gracilariales, Rhodophyta): a new red algal species from the Mediterranean Sea. Phycologia 52: 65–73.
Sherwood, A.R., Kurihara, A., Conklin, K.Y., Sauvage, T. and Presting, G. 2010. The Hawaiian Rhodophyta biodiversity survey (2006-2010): a summary of pincipal findings. BMC Plant Biology 10: 258.
Soares, L.P., Gurgel, C.F.D. & Fuji, M.T. 2015. Taxonomic reassessment of Gracilaria cearensis (Rhodophyta, Gracilariales), a poorly defined yet common flattened species based on morphological and molecular analysis including topotype collections. Phytotaxa 201: 241–255.
Soares, L.P., Gurgel, C.F.D. & Fujii, M.T. 2018. Grailaria suzannae sp. nov. (Gracilariales, Rhodophyta), a new flattened species from northeast Brazil based on morphological and molecular evidence. Phycologia 57: 345–353.
Suzuki, M. & Terada, R. 2021. A new flattened species of Gracilariopsis (Gracilariales, Rhodophyta) from Japan. Phycologia 60: 158–163.
Tang, X., Jia, X., Zhang, J. & Liu, T. 2019. The complete mitogenome of Gracilaria chouae and its phylogenetic analysis. Mitochondrial DNA Part B Resources 4: 2786–2787.
Vilchis, M.I., Dreckmann, K.M., Hernández, O.E., Palma Ortíz, C.A., Núñez Resendiz, M.L., & Sentíes, A. 2022. Molecular assessment of the species of Gracilariaceae (Gracilariales, Rhodophyta) from the Yucatan Peninsula, Mexico, including two new records for the Mexican Atlantic. Botanical Sciences 100: 493–505.
Wang, X.L., Guo, M.L., Yan, S.H., Wang, Y.Q., Sun, Z.S., Xia, B.M. & Wang, G.C. 2023. Diversity of Gracilariaceae (Rhodophyta) in China: An integrative morphological and molecular assessment including a description of Gracilaria tsengii sp. nov. Algal Research 71: 1–13.
Yang, E.C., Kim, M.S., Geraldino, P.J.L., Sahoo, D., Shin, J.-A. & Boo, S.M. 2008. Mitochondrial cox1 and plastid rbcL genes of Gracilaria vermiculophylla (Gracilariaceae, Rhodophyta). Journal of Applied Phycology 20: 161–168.
Yang M.Y. & Kim M.S. 2015. Molecular analyses for identification of the Gracilariaceae (Rhodophyta) from the Asia-Pacific region. Genes & Genomics 37: 775–787.

## Sheet: S6 Table
S6 Table. Collection locations and details, and INSD (DDBJ/EMBL/GenBank) and BOLD accession numbers for material of Halymeniales used in the rbcL and cox1 sequence analyses. Accession numbers in bold were determined for this study.
Family	Species	Locality	Date	Collector	Voucher	References	rbcL	cox1	Note
Grateloupiaceae	"Grateloupia" angusta (Okamura) Kawaguchi & H.W.Wang	Seongsan, Seogwipo, South Korea	2012-05-08		HAL001	Yang et al. (2015)	KF475727	KF475714
Grateloupiaceae	"Grateloupia" asiatica Kawaguchi & H.W.Wang	Jumunjin, Gangneung, South Korea	2012-05-19		HAL005	Yang et al. (2015)	KF475728
Grateloupiaceae	"Grateloupia" asiatica Kawaguchi & H.W.Wang	Noguri, Namhaedo, South Korea	2012-05-20		HAL003	Yang et al. (2015)		KF475715
Grateloupiaceae	Grateloupia catenata Yendo	Gimnyeong, Jeju Island, South Korea	2012-05-18		HAL008	Yang et al. (2015)	KF475737	KF475716
Grateloupiaceae	"Grateloupia" chiangii Kawaguchi & H.W.Wang	Oishizaki (34.27268 N, 134.95436 E), Yura, Sumoto City, Hyogo Pref., Japan	2015-05-07	M. Suzuki	TNS AL-209236	This study	LC821296	LC821052
Grateloupiaceae	"Grateloupia" divaricata Okamura	Tamasaki (38.15684 N, 138.45838 E), Sado City, Niigata Pref., Japan	2017-04-26	M. Suzuki	TNS AL-209240	This study	LC821297	LC821053
Grateloupiaceae	"Grateloupia" doryphora (Montagne) M.Howe	Playa de San Francisco, Lima, Peru			UA980	Kim et al. (2021)	MW690933	MW691042
Grateloupiaceae	Grateloupia filicina (J.V.Lamouroux) C.Agardh	Valdés (3.4847 N, 6.4712 W), Spain	1996-09-30	J.M. Rico	FCO-498	Montes et al. (2016)	KP281328	KP271165
Grateloupiaceae	"Grateloupia" imbricata Holmes	Ojinbaiso (34.32493 N, 134.70186 E), Tsui, Minamiawaji City, Hyogo Pref., Japan	2021-07-13	M. Suzuki	TNS AL-215801	This study	LC821298	LC821054
Grateloupiaceae	"Grateloupia" jejuensis S.Y.Kim, E.G.Han & S.M.Boo	Sinchon, Jeju Island, South Korea	2012-05-16		HAL041	Yang et al. (2015)	KJ648563	KJ648532
Grateloupiaceae	"Grateloupia" kurogii Kawaguchi	Sagye, Jeju Island, South Korea	2010-05-23		G128	Yang et al. (2015)	KJ648564	KJ648533
Grateloupiaceae	Grateloupia lithophila Børgesen	India	2018-11-05	P. Kundu	CUPVOUCHER-Grli-2020-1	Kundu & Bast (unpublished)	MT939896	MT939891
Grateloupiaceae	"Grateloupia" livida (Harvey) Yamada	Nagasaki, Choshi City, Chiba Pref., Japan	2004-08-01		G328	Kim et al. (2021)	MW690938	MW691047
Grateloupiaceae	"Grateloupia" livida (Harvey) Yamada	Nabeta (34.66603 N, 138.93608 E), Shimoda City, Shizuoka Pref., Japan	2008-08-19	M. Suzuki	TNS AL-188634	This study	LC821299
Grateloupiaceae	Grateloupia orientalis Showe M.Lin & H.Y.Liang	São Paulo, Brazil			IBC 2009	Azevedo & Oliveira (unpublished)	MK919016 (as Grateloupia sp.)	MK919061 (Grateloupia sp.)
Grateloupiaceae	"Grateloupia" phuquocensis Tak.Tanaka & Pham-Hoàng Hô	Kaalawai, Oahu, HI, USA	2003-04-26	O. De Clerck	ODC 905	De Clerck et al. (2005)	AY772022
Grateloupiaceae	"Grateloupia" phuquocensis Tak.Tanaka & Pham-Hoàng Hô	HI, USA			ARS 02441	Sherwood et al. (2010)		HQ422586
Grateloupiaceae	"Grateloupia" subpectinata Holmes	Jongdal, Jeju Island, South Korea	2012-03-25		HAL004	Yang et al. (2015)	KJ648566	KJ648541
Grateloupiaceae	"Grateloupia" subpectinata Holmes	Oishizaki (34.27268 N, 134.95436 E), Yura, Sumoto City, Hyogo Pref., Japan	2015-05-19	M. Suzuki	TNS AL-209248	This study	LC821300
Grateloupiaceae	"Grateloupia" turuturu Yamada	Daejung, Seogwipo, South Korea	2011-11-28		G020	Yang et al. (2015)	KF475735	KF475725
Grateloupiaceae	"Grateloupia" sp. IBC 2014	Espírito Santo, Brazil			IBC 2014	Azevedo & Oliveira (unpublished)	MK919017	MK919062
Grateloupiaceae	Grateloupia sp. IBC 2079	Bahia, Brazil			IBC 2079	Azevedo & Oliveira (unpublished)	MK919019	MK919065
Grateloupiaceae	Grateloupia sp. IBC 2080	Espírito Santo, Brazil			IBC 2080	Azevedo & Oliveira (unpublished)	MK919020	MK919066
Grateloupiaceae	Grateloupia sp. IBC 2083	Espírito Santo, Brazil			IBC 2083	Azevedo & Oliveira (unpublished)	MK919023	MK919069
Grateloupiaceae	Kintokiocolax aggregatoceranthus Tak.Tanaka & Y.Nozawa	Oedo, Jeju Island, South Korea	2012-08-06		HAL057	Yang et al. (2015)	KF475733	KF475726
Grateloupiaceae	Pachymeniopsis elliptica (Holmes) Yamada ex Kawabata	Aoshima (Oryuzako), Miyazaki City, Miyazaki Pref., Japan	1998-04-12		SAP 071936	Wang et al. (2000)	AB038605
Grateloupiaceae	Pachymeniopsis elliptica (Holmes) Yamada ex Kawabata	Cheongsando, Wando, South Korea	2012-07-27		HAL046	Yang et al. (2015)	KJ648561	KJ648522
Grateloupiaceae	Pachymeniopsis gargiuloi S.Y.Kim, Manghisi, Morabito & S.M.Boo	Oishizaki (34.27268 N, 134.95436 E), Yura, Sumoto City, Hyogo Pref., Japan	2015-05-19	M. Suzuki	TNS AL-200155	This study	LC821301	LC821055
Grateloupiaceae	Pachymeniopsis lanceolata (Okamura) Yamada ex Kawabata	Namhaedo, South Korea	2012-05-20		HAL022	Yang et al. (2015)	KJ648565	KJ648539
Grateloupiaceae	Pachymeniopsis volvita M.Y.Yang & M.S.Kim	Siheung, Jeju Island, Korea	2013-03-19		HAL073 *Holotype	Yang et al. (2015)	KJ648572	KJ648549
Grateloupiaceae	Pachymeniopsis sp. JP	Kikaine (35.25 N, 140.31 E), Offshore Ohara, Isumi City, Chiba Pref., Japan	2019-08-02	M. Suzuki	TNS AL-222051	This study	LC821302	LC821056
Grateloupiaceae	Phyllymenia belangeri (Bory) Setchell & N.L.Gardner	Yzerfontain, Western Cape Province, South Africa			UA753	Kim et al. (2021)	MW690947	MW691057
Grateloupiaceae	Phyllymenia taiwanensis (Showe M.Lin & H.Y.Liang) Showe M.Lin, Rodríguez-Prieto, De Clerck & Guiry	Orange Beach, AL, USA	2011-04-06	M.S. DePriest		DePriest et al. (2013, 2014)	KC894740	KM999231
Grateloupiaceae	Prionitis filiformis Kylin	Pescadero State Beach, CA, USA	2010-03-27		A671	Kim et al. (2021)	MW690948	HM918469
Grateloupiaceae	Prionitis schmitziana Okamura	Inuwaka, Choshi City, Chiba Pref., Japan	2004-07-31		SH319	Kim et al. (2021)	MW690939	MW691048
Grateloupiaceae	Prionitis simplex Hollenberg & I.A.Abbott	Cattle Point (48.454 N, 122.963 W), San Juan Island, WA, USA	2014-05-15	G.W. Saunders, M. Bruce & G. Filloramo	GWS036266	Schneider et al. (2018)	MG191648	MG191369
Grateloupiaceae	Prionitis sternbergii (C.Agardh) J.Agardh	Jade Cove (35.913 N, 121.47 W), CA, USA	2010-05-18	B. Clarkston & K. Hind	GWS021741	Dixon & Saunders (unpublished), International Barcode of Life (iBOL)	JX969790	HQ544161
Grateloupiaceae	Yonagunia atimo-vatae Manghisi, Morabito, G.H.Boo, S.M.Boo & Le Gall	Pointe d Itaperina (25.0417 S, 46.99 E), Madagascar	2010-04-28	F. Rousseau, R. Anderson, J. Tsarahevitra, P. Laboute & A. Barrere	PC0166063 (MAD0096) *Holotype	Manghisi et al. (2015)	KU146865	KU146883
Grateloupiaceae	Yonagunia formosana (Okamura) Kawaguchi & Masuda	Pulau Ruskan Besar, Labuan, Sabah, Malaysia	1998-05-31		SAP 093388	Kawaguchi et al. (2004)	AB116240
Grateloupiaceae	Yonagunia formosana (Okamura) Kawaguchi & Masuda	Hongtou (22.024361 N, 121.552114 E), Orchid Island, Taitung Co., Taiwan	2008-05-22	S.-M. Lin	HT22v2008A	Lin et al. (2020)	MT501489
Grateloupiaceae	Yonagunia ligulata (Harvey ex Kützing) Manghisi, Morabito, De Clerck & Le Gall	Cap Sainte Marie (25.605 S, 45.1617 E), Madagascar	2010-06-10	B. de Reviers	MAD1388	Manghisi et al. (2015)	KU146868	KU146894
Grateloupiaceae	Yonagunia maillardii (Montagne & Maillardet) Showe M.Lin, Y.C.Chuang & De Cleck	Kenya Marine & Fisheries Research Institute (4.055996 S, 39.68151 E), Nyali, Kenya	1986-01-10	E. Coppejans	HEC5917	Lin et al. (2020)	MT501475
Grateloupiaceae	Yonagunia maillardii (Montagne & Maillardet) Showe M.Lin, Y.C.Chuang & De Cleck	Trois Bassins (21.123271 S, 55.258397 E), Réunion	1998-04-22	O. Dargent	HOD-RUN9850	Lin et al. (2020)	MT501477
Grateloupiaceae	Yonagunia maillardii (Montagne & Maillardet) Showe M.Lin, Y.C.Chuang & De Cleck	Chuanfanshi (21.932708 N, 120.823416 E), Kenting National Park, Pingtung Co., Taiwan	2009-02-12	S.-M. Lin & H.-J. Hsueh	CHS12ii2009	Lin et al. (2020)	MT501496
Grateloupiaceae	Yonagunia palmata Showe M.Lin, Y.C.Chuang & De Clerck	Magang (25.017777 N, 122.000297 E), New Taipei City, Taiwan	2009-06-07	S.-M. Lin & W.-C. Yang	NTOU000947 *Holotype	Lin et al. (2020)	MT501492
Grateloupiaceae	Yonagunia palmata Showe M.Lin, Y.C.Chuang & De Clerck	Chuanfanshi (21.932708 N, 120.823416 E), Kenting National Park, Pingtung Co., Taiwan	2010-01-06	Hsueh, L.-C. Liu, Y.-C. Chuang & M.-Y. Li	CFS16i2010	Lin et al. (2020)	MT501494
Grateloupiaceae	Yonagunia robusta Showe M.Lin, Y.C. Chuang & Rodriguez-Prieto	Chaojing, Keelung City, Taiwan	2009-06-08	H.J. Hsieh & L.C. Liu	NTOU-001594	Rodríguez-Prieto et al. (2022a)	OM039163
Grateloupiaceae	Yonagunia stipitata Showe M.Lin, Y.C.Chuang & Rodríguez-Prieto	Two Lions, Lanyu (Orchid Island), Taitung Co., Taiwan	2010-04-10	S.-M. Lin	NTOU-001540	Rodríguez-Prieto et al. (2022a)	OM039167
Grateloupiaceae	Yonagunia taiwani-borealis Showe M.Lin, Y.C.Chuang & De Clerck	Longdongwan (25.113558 N, 121.913564 E), New Taipei City, Taiwan	2009-04-15	H.-J. Hsueh & L.-C. Liu	LD15iv2009	Lin et al. (2020)	MT501502
Grateloupiaceae	Yonagunia taiwani-borealis Showe M.Lin, Y.C.Chuang & De Clerck	Chaojing (25.143563 N, 121.803908 E), Keelung City, Taiwan	2009-06-08	H.-J. Hsueh & L.-C. Liu	NTOU000989 *Holotype	Lin et al. (2020)	MT501503
Grateloupiaceae	Yonagunia taiwani-borealis Showe M.Lin, Y.C.Chuang & De Clerck	Offshore of Tanegashima Island (30.684 N, 130.849 E), Kagoshima Pref., Japan	2016-05-18	R. Terada	TNS AL-214472	This study	LC821303
Grateloupiaceae	Yonagunia taiwani-borealis Showe M.Lin, Y.C.Chuang & De Clerck	Offshore of Tanegashima Island (30.684 N, 130.849 E), Kagoshima Pref., Japan	2018-05-25	R. Terada & M. Suzuki	TNS AL-214473	This study	LC821304	LC821057
Grateloupiaceae	Yonagunia taiwani-borealis Showe M.Lin, Y.C.Chuang & De Clerck	Offshore of Tanegashima Island (30.684 N, 130.849 E), Kagoshima Pref., Japan	2019-05-30	R. Terada	TNS AL-214474	This study	LC821305
Grateloupiaceae	Yonagunia taiwani-borealis Showe M.Lin, Y.C.Chuang & De Clerck	Offshore of Tanegashima Island (30.684 N, 130.849 E), Kagoshima Pref., Japan	2021-05-16	R. Terada	TNS AL-215816	This study	LC821306	LC821058
Grateloupiaceae	Yonagunia taiwani-borealis Showe M.Lin, Y.C.Chuang & De Clerck	Offshore of Tanegashima Island (30.684 N, 130.849 E), Kagoshima Pref., Japan	2022-09-29	R. Terada	TNS AL-222218	This study	LC821307
Grateloupiaceae	Yonagunia tenuifolia Kawaguchi & Masuda	Dannu-hama, Yonaguni Island, Okinawa Pref., Japan	2001-05-07	M. Masuda	SAP 093370 *Holotype	Kawaguchi et al. (2004)	AB116248
Grateloupiaceae	Yonagunia tenuifolia Kawaguchi & Masuda	Shilang (22.655698 N, 121.474366 E), Nanliao, Lu Dao (Green Island), Taitung Co., Taiwan	2002-04-26	S.-L. Liu & S.-M. Lin	NL26iv2002	Lin et al. (2020)	MT501505
Grateloupiaceae	Yonagunia zollingeri (Sonder) G.H.Boo, J.K.Park, Gerung & S.M.Boo	Sempu, Malang, Indonesia	2012-06-08		CNU023561	Boo et al. (2013)	JX627434	JX627438
Grateloupiaceae	Yonagunia sp. TNE	Offshore of Tanegashima Island (30.684 N, 130.849 E), Kagoshima Pref., Japan	2021-05-15	R. Terada	TNS AL-220700	This study	LC821308	LC821059
Halymeniaceae	Acrodiscus vidovichii (Meneghini) Zanardini	Vis Island (43.0153 N, 16.2257 E), Croatia	2007-06-20	J.M. Utge Buil & L. Le Gall	PC0152091 (LLG0393)	Manghisi et al. (2014)	KJ594952	KJ594944
Halymeniaceae	Aeodes nitidissima J.Agardh	Mathiesons Bay, North Auckland, New Zealand	2012-11-16		ASM353	Kim et al. (2021)	MW690950	MW691059	The cox1 sequence (MW691059) was excluded from the cox1 individual analyses to avoid loss of statistical power because it is less than 600 bp (523 bp).
Halymeniaceae	Amalthea freemaniae D'Archino & W.A.Nelson	Karikari Bay (34°49.63’ S, 173°22.66’ E), Northland, North Island, New Zealand	2006-04-06	D. Freeman	WELT A032851 *Isotype	D'Archino et al. (2014)	KJ606651
Halymeniaceae	Amalthea rubida H.W.Lee & M.S.Kim	Udo, Jeju Island, South Korea	2015-06-24		NIBRRD0000000184 (MSK150624-41) *Isotype	Lee et al. (2016), Kim et al. (2021)	KX879776	MW691060	The cox1 sequence (MW691060) was excluded from the cox1 individual analyses to avoid loss of statistical power because it is less than 600 bp (531 bp).
Halymeniaceae	Amalthea rubida H.W.Lee & M.S.Kim	Offshore of Tanegashima Island (30.684 N, 130.849 E), Kagoshima Pref., Japan	2017-07-20	R. Terada	TNS AL-220703	This study	LC821309
Halymeniaceae	Amalthea rubida H.W.Lee & M.S.Kim	Offshore of Tanegashima Island (30.684 N, 130.849 E), Kagoshima Pref., Japan	2019-05-30	R. Terada	TNS AL-220704	This study	LC821310		The rbcL sequence (LC821310) is identical with LC821309.
Halymeniaceae	Amalthea rubida H.W.Lee & M.S.Kim	Offshore of Tanegashima Island (30.684 N, 130.849 E), Kagoshima Pref., Japan	2021-05-16	R. Terada	TNS AL-222065	This study	LC821311		The rbcL sequence (LC821311) is identical with LC821309.
Halymeniaceae	Amalthea sp. peltiformis	Reef west of Verona Sands boat launch (43.275 S, 147.126 E), TAS, Australia	2005-01-23	G.W. Saunders	GWS002617			ABMMC652-06
Halymeniaceae	Amalthea sp.1 TNE	Offshore of Tanegashima Island (30.684 N, 130.849 E), Kagoshima Pref., Japan	2017-07-20	R. Terada	TNS AL-220705	This study	LC821312	LC821060
Halymeniaceae	Amalthea sp.2 TNE	Offshore of Tanegashima Island (30.684 N, 130.849 E), Kagoshima Pref., Japan	2017-07-20	R. Terada	TNS AL-220711	This study	LC821313	LC821061
Halymeniaceae	Amalthea sp.3 TNE	Offshore of Tanegashima Island (30.684 N, 130.849 E), Kagoshima Pref., Japan	2021-06-25	R. Terada	TNS AL-220724	This study	LC821314	LC821062
Halymeniaceae	Amalthea sp.4 TNE	Offshore of Tanegashima Island (30.684 N, 130.849 E), Kagoshima Pref., Japan	2021-06-26	R. Terada	TNS AL-222081	This study	LC821315
Halymeniaceae	Carpopeltis phyllophora (Hooker f. & Harvey) F.Schmitz	Glaneuse Reef near Point Lonsdale Lighthouse Reef (38.293 S, 144.616 E), VIC, Australia	2002-12-07	G.W. Saunders	GWS001578	Schneider et al. (2019)	MK812823
Halymeniaceae	Carpopeltis spongeaplexa Womersley & J.A.Lewis	Canal Rocks (33.669 S, 114.995 E), WA, Australia	2010-11-11	G.W. Saunders & K.R. Dixon	GWS025099	TNS AL-222065	MK812830	MK812808
Halymeniaceae	Codiophyllum mexicanum Núñez-Resendiz, Dreckmann & Sentíes	Bahía Tortuga (19°21.35’ N, 90°42.35’ W), Campeche, Mexico	2015-06-06	M.L. Núñez & K.M. Dreckmann	UAMIZ-1398 *Holotype	Núñez-Resendiz et al. (2020)	MN206027
Halymeniaceae	Codiophyllum natalense J.E.Gray	Protea Banks, Northern Pinnacle, Kwazulu-Natal, South Africa	2003-06-08	O. De Clerck & F. Leliaert	KZN 2216	Huisman et al. (2011)	FN908160
Halymeniaceae	Corynomorpha clavata (Harvey) J.Agardh	Bahia, Brazil			IBC 2183	Azevedo & Oliveira (unpublished)	MK919000	MK919032
Halymeniaceae	Corynomorpha prismatica (J.Agardh) J.Agardh	Rocher de l’Albatros, Beloha, Androy, Madagascar	2010-05-18	E.H. Coppejan	PC0171835 (MAD1816)	Manghisi et al. (2014)	KJ594955	KJ594946
Halymeniaceae	Cryptonemia abyssalis C.W.Schneider & Popolizio	Reef NNE of St George’s Island, Bermuda	2016-07-31	C.W. Schneider & T. Popoilzio	TRP/CWS 16-13-5 [BDA1998] *Holotype	Schneider et al. (2018)	MF782465
Halymeniaceae	Cryptonemia antricola C.W.Schneider, C.E.Lane & G.W.Saunders	Tobacco Bay, St. George’s Island, Bermuda	2010-08-21	C.W. Schneider, C.E. Lane & T. Popolizio	CWS/CEL 10-14-33 [BDA0193] *Holotype	Schneider et al. (2018)	MF782466
Halymeniaceae	Cryptonemia asiatica M.Y.Yang & M.S.Kim	Yoshio, Katsuura City, Chiba Pref., Japan	2014-03-23		HAL072	Yang & Kim (2014)	KM272322
Halymeniaceae	Cryptonemia asiatica M.Y.Yang & M.S.Kim	Haumokdong, Udo, Jeju Island, South Korea	2010-09-19		JNUB-100919-2 *Holotype	Yang & Kim (2014)	KM272326
Halymeniaceae	Cryptonemia atrocostalis C.W.Schneider, C.E.Lane & G.W.Saunders	Off Great Head Park, St. David’s Island, Bermuda	2012-10-02	T. Popolizio	TRP/CWS 12-131-3 [BDA1543] *Holotype	Schneider et al. (2018)	MF782469
Halymeniaceae	Cryptonemia bengryi W.R.Taylor	Ceará, Brazil			IBC 2157	Azevedo & Oliveira (unpublished)	MK919001	MK919035
Halymeniaceae	Cryptonemia bermudensis (Collins & M.Howe) C.W.Schneider, C.E.Lane & G.W.Saunders	Calabash Pool, Walsingham Park, Bermuda	2012-01-06	C.W. Schneider, C.E. Lane & T. Popolizio	CWS/CEL/TRP 12-5-3 [BDA0540]	Schneider et al. (2018)	MF782470
Halymeniaceae	Cryptonemia borealis Kylin	Northeast corner of Kunga Island (52.775 N, 131.565 W), Gwaii Haanas, BC, Canada	2012-06-14	G.W. Saunders & K.R. Dixon	GWS030959	Schneider et al. (2019)	MK812826	MK812806
Halymeniaceae	"Cryptonemia" crenulata (J.Agardh) J.Agardh	Bahia, Brazil			IBC 2179	Azevedo & Oliveira (unpublished)	MK919002	MK919038
Halymeniaceae	Cryptonemia cf. denticulata J.Agardh	22 km. north of Palm Cove, QLD, Australia	1995-06-27	M.H. Hommersand	GWS028761	Schneider et al. (2019)	MK812813	MK812798
Halymeniaceae	Cryptonemia floridana (J.Agardh) Soares et al.	Parati Beach, Anchieta, Espiritu Santu, Brazil	2001-09-17	S.M. Guimarães & M. Fujii		Gavio et al. (2005)	AY294361
Halymeniaceae	"Cryptonemia" kallymenioides (Harvey) Kraft	Jurien Bay, Fisherman Islands, WA, Australia	2000-10-25	J.M. Huisman	GENT O249	Rodríguez-Prieto et al. (2018)	MH311934
Halymeniaceae	Cryptonemia lacunicola C.W.Schneider, C.E.Lane & G.W.Saunders	Cliff Pool, Walsingham Park, Bermuda	2012-08-22	C.W. Schneider & C.E. Lane	CWS/CEL 10-19-3 [BDA0276]	Schneider et al. (2018)	MF782473
Halymeniaceae	Cryptonemia lobata (Howe) M.E.Ramírez	La Punta, Callao, Peru			CNU049875-1	Calderon et al. (2020)	MT005405 (as C. ancoensis)
Halymeniaceae	Cryptonemia luxurians (C.Agardh) J.Agardh	Praia Rasa, Rio de Janeiro, Brazil	1998-12-12	C.F.D. Gurgel		Gavio & Fredericq (2002)	AF488813
Halymeniaceae	Cryptonemia obovata J.Agardh	San Juan Island (48.435 N, 122.973 W), WA, USA	2014-06-16	Marine Algae Class 2014	FHL14-039	Gabrielson et al. (unpublished)	KM253817		The rbcL sequence (KM253817) was excluded from the rbcL individual analyses to avoid loss of statistical power because it is less than 1200 bp (699 bp).
Halymeniaceae	Cryptonemia palmetta (S.G.Gmelin) Woelkering, G.Furnari, Cormaci & McNeill	Calvi, Cap de la Revellata, Corsica	1977-07-10	E. Coppejans	HEC 3064	Huisman et al. (2011)	FN908155 (as C. lomation)
Halymeniaceae	Cryptonemia perparva C.W.Schneider, C.E.Lane & G.W.Saunders	Hungry Bay, Bermuda Island, Bermuda	2012-03-06	T. Popolizio	CWS/TRP 12-38-3 [BDA0909]	Schneider et al. (2018)	MF782476
Halymeniaceae	Cryptonemia seminervis (C.Agardh) J.Agardh	Bahia, Brazil			IBC 2170	Azevedo & Oliveira (unpublished)	MK919014	MK919054
Halymeniaceae	Cryptonemia semiprocumbens Tak. Tanaka	Offshore of Tanegashima Island (30.684 N, 130.849 E), Kagoshima Pref., Japan	2017-07-21	R. Terada	TNS AL-213806	This study	LC821316
Halymeniaceae	Cryptonemia semiprocumbens Tak. Tanaka	Offshore of Tanegashima Island (30.684 N, 130.849 E), Kagoshima Pref., Japan	2019-05-30	R. Terada	TNS AL-213356	This study	LC821317		The rbcL sequence (LC821317) is identical with LC821316.
Halymeniaceae	Cryptonemia semiprocumbens Tak. Tanaka	Offshore of Tanegashima Island (30.684 N, 130.849 E), Kagoshima Pref., Japan	2022-05-15	R. Terada	TNS AL-222172	This study	LC821318		The rbcL sequence (LC821318) is identical with LC821316.
Halymeniaceae	Cryptonemia undulata Sonder	Port Phillip Heads (38.267 S, 144.668 E), Queenscliff Jetty, VIC, Australia	2010-01-14	G.T. Kraft & G.W. Saunders	GWS014849	Saunders et al. (2016)	KU382069	HM917444
Halymeniaceae	Cryptonemia sp. BDA1309	Hog Breaker, off north shore Bermuda Island, Bermuda	2012-08-11	T. Popolizio	TRP/CWS 12-91-3 [BDA1309]	Schneider et al. (2018)	MF782477
Halymeniaceae	Cryptonemia sp. HGI-A 2746	Canal San Lorenzo, La Paz, Baja California Sur, Mexico	2006-03-18		FBCS10263	Hernandez-Kantun et al. (unpublished)	GU598113
Halymeniaceae	Cryptonemia sp. KZNb2229	South Africa		O. De Clerck, T. Schils, H. Verbruggen & E. Demeulenaere	KZNb2229	International Barcode of Life (iBOL)		HQ956825 (as Sebdeniales sp.)
Halymeniaceae	Cryptonemia sp. TNE	Offshore of Tanegashima Island (30.684 N, 130.849 E), Kagoshima Pref., Japan	2021-05-16	R. Terada	TNS AL-215796	This study	LC821319
Halymeniaceae	Felicinia marginata (Roussel) Manghisi, Le Gall, Ribera, Gargiulo & Morabito	L’Imbutu, Scandola, Corse, France	1992-08-24	C. Rodriguez-Prieto	HGI-A 2746	Manghisi et al. (2014)	KJ594954	KJ594945
Halymeniaceae	Felicinia spathulata (J.Agardh) Le Gall & Vergés	Provence-Alpes-Cote d'Azur (43.6833 N, 7.3001 E), le tombant des Am##ricains, Nice, France	2013-06-05	L. Le Gall	LLG4860	Le Gall et al. (2018)		MG648482
Halymeniaceae	Galene leptoclados C.W.Schneider, Popolizio & G.W.Saunders	North northeast ledge (32.483 N, 64.585 W), Bermuda	2016-07-31	C.W. Schneider & C.E. Lane	BDA1999	Schneider et al. (2019)	MK812828	MK812807
Halymeniaceae	Galene meridionalis D'Archino & Zuccarello	Preservation Inlet (46°03.937’ S, 166°41.013’ E), Fiordland, South Island, New Zealand	2009-01-29	R. D’Archino	WELT A032871 *Holotype	D'Archino et al. (2014)	KJ606648
Halymeniaceae	Galene profundae D'Archino & Zuccarello	Hou Hou Point (41°15.27’ S, 173°58.08’ E), Marlborough Sounds, South Island, New Zealand	2008-11-17	R. D’Archino	WELT A032866	D'Archino et al. (2014)	KJ606645
Halymeniaceae	Galene rotunda (Okamura) D'Archino & Zuccarello	Shichirigahama Beach, Kamakura City, Kanagawa Pref., Japan	2000-04-09		SAP 088595	Wang et al. (2001)	AB061375
Halymeniaceae	Galene sp. GCZ2014	Ariel Bank (38°45.550’ S, 178°21.280’ E), Mahia Peninsula, North Island, New Zealand	2011-05-29	C. Lilley	WELT A032917	D'Archino et al. (2014)	KJ606655
Halymeniaceae	Galene sp. IBC2180	Bahia, Brazil			IBC 2180	Azevedo & Oliveira (unpublished)	MK919028 (as Halymenia sp.)	MK919077 (as Halymenia sp.)
Halymeniaceae	Galene sp.1 LH	North Head Gutters (31.515 S, 159.034 E), Lord Howe Island, NSW, Australia	2004-01-30	G.W. Saunders	GWS002009	Schneider et al. (2019)	MK812809
Halymeniaceae	Galene sp.2 LH	North Head Gutters (31.515 S, 159.034 E), Lord Howe Island, NSW, Australia	2010-11-23	G.W. Saunders, K.R. Dixon & R. Withall	GWS023299	Schneider et al. (2019)	MK812812	MK812797
Halymeniaceae	Galene sp. SAfr	South of Port Alfred, Shark's Cove, Eastern Cape, South Africa	1993-07-19	M.H. Hommersand	GWS028729	Schneider et al. (2019)	MK812817	MK812801
Halymeniaceae	Galene sp. WA	Little Beach (34.972 S, 118.196 E), WA, Australia	2010-11-07	G.W. Saunders & K.R. Dixon	GWS024471	Schneider et al. (2019)	MK812824	MK812804
Halymeniaceae	Galene sp.1 TNE	Offshore of Tanegashima Island (30.684 N, 130.849 E), Kagoshima Pref., Japan	2018-05-26	R. Terada & M. Suzuki	TNS AL-214462	This study	LC821320	LC821063
Halymeniaceae	Galene sp.2 TNE	Offshore of Tanegashima Island (30.684 N, 130.849 E), Kagoshima Pref., Japan	2021-05-15	R. Terada	TNS AL-220729	This study	LC821321
Halymeniaceae	Galene sp.3 TNE	Offshore of Tanegashima Island (30.684 N, 130.849 E), Kagoshima Pref., Japan	2021-10-03	R. Terada	TNS AL-222143	This study	LC821322	LC821064
Halymeniaceae	Gelinaria ulvoidea Sonder	Sir Joseph Banks group (34.663 S, 136.359 E), Spilsby Island, SA, Australia	2009-05-13	K.R. Dixon	GWS011421	Filloramo & Saunders (2016)	KU726724	HM915271
Halymeniaceae	Gelinaria sp.1 NOR	Fish Bowl (29.072 S, 167.967 E), Nepean Island, Norfolk Island, Australia	2012-11-29	G.W. Saunders & K.R. Dixon	GWS032240	Schneider et al. (2019)	MK812810	MK812796
Halymeniaceae	Glaphyrosiphon aucklandicus (Montagne) W.A.Nelson, S.Y.Kim & S.M.Boo	Enderby Island, Auckland Island, New Zealand	2012-02-12		ASM040	Nelson et al. (2014)	KJ739734
Halymeniaceae	Glaphyrosiphon chilensis M.E. Ramírez, Leister & P.W.Gabrielson	Daniel Este (53°10.1’ S, 70°56.1’ W), Punta Arenas, Magallanes, Chile	2001-11-11	M.E. Ramírez	SGO 158201, NCU 589329	Hommersand et al. (2010)	GU252162
Halymeniaceae	Glaphyrosiphon intestinalis (Harvey) Leister & W.A.Nelson	Oaro, New Zealand			UA972	Kim et al. (2021)	MW690954	MW691062	The cox1 sequence (MW691062) was excluded from the cox1 individual analyses to avoid loss of statistical power because it is less than 600 bp (522 bp).
Halymeniaceae	Glaphyrosiphon lindaueri W.A.Nelson & P.W.Gabrielson	Cable Bay (34°59.45’ S, 173°29.06’ E), Doubtless Bay, North Island, New Zealand	2004-11-13	D.W. Freshwater	NCU 588778	Hommersand et al. (2010)	GU252168
Halymeniaceae	Halymenia abyssicola E.Y.Dawson	Bahia de los Angeles, La Gringa, Baja California, Mexico	2006-03-18		FBCS10258	Hernandez-Kantun et al. (unpublished)	GU598119
Halymeniaceae	Halymenia actinophysa M.Howe	Canal San Lorenzo, La Paz, Baja California Sur, Mexico	2006-03-28		FBCS10199	Hernandez-Kantun et al. (unpublished)	GU598117
Halymeniaceae	Halymenia ballesterosii Rodríguez-Prieto, S.-M.Lin, De Clerck & Huisman	Formigues Islands, Palamós, Spain	2017-10-08	C. Rodríguez-Prieto	HGI-A 19484 *Holotype	Rodríguez-Prieto et al. (2020)	MT335759
Halymeniaceae	Halymenia bullosa (Harvey) Huisman, Rodríguez-Prieto & Showe M.Lin	Rottnest Island, WA, Australia	2018-01-03	J.M. Huisman		Rodríguez-Prieto et al. (2022b)	ON010709
Halymeniaceae	Halymenia cf. bullosa (Harvey) Huisman, Rodríguez-Prieto & Showe M.Lin	North Head Gutters (31.515 S, 159.034 E), Lord Howe Island, NSW, Australia	2010-11-23	G.W. Saunders, K.R. Dixon & R. Withall	GWS023350	Schneider et al. (2019)	MK812822	MK812803
Halymeniaceae	"Halymenia" californica G.M.Smith & Hollenberg	Lover`s Point, Pacific Grove (36.627 N, 121.916 W), CA, USA	2020-05-22	B. Clarkston & S. Toews	GWS022283	International Barcode of Life (iBOL)		HQ544224
Halymeniaceae	Halymenia cearensis C.A.A.Azevedo, Cassano & M.C.Oliveira	Pacheco Beach (3°41.09’ S, 38°38.01’ W), Caucaia, Ceará, Brazil	2013-04-26	C.A.A. Azevedo, P.B. Carneiro, T. Vieira-Pinto & B. Torrano-Silva	SPF 57794 (IBC 2143)	Azevedo et al. (2016b)	KX586174	KX586166
Halymeniaceae	Halymenia dilatata Zanardini	Debana, Hachijo Island, Tokyo, Japan	1998-07-09		SAP 071885	Wang et al. (2000)	AB038604
Halymeniaceae	Halymenia durvillei Bory	Mary Cielo Beach, Macton, Cebu Island, Philippines	1994-06-05	J. Young	GWS028762	Schneider et al. (2019)	MK812821	MK812802
Halymeniaceae	Halymenia durvillei Bory	Island Rock (27.288 S, 32.767 E), Rocktail Bay, Kawa-Zulu Natal, South Africa	2005-08-10	H.-G. Choi	CH931			ABMMC1356-07
Halymeniaceae	"Halymenia" elongata C.Agardh	Rio do Fogo Beach (5°15.56’ S, 35°23.05’ W), Rio do Fogo, Rio Grande do Norte, Brazil	2013-01-13	C.A.A. Azevedo & R.F. Menezes	SPF 57785 (IBC 2094)	Azevedo et al. (2016b)	KX586168	KX586156
Halymeniaceae	Halymenia floresii (Clemente) C.Agardh	Armacao de Pere (37.0375 N, 8.3444 W), Portugal	2005-08-21	E. Berecibar	GWS011961	Schneider et al. (2010), Saunders et al. (2016)	KU382051	GQ862071
Halymeniaceae	Halymenia harveyana J.Agardh	Jurien Bay, Escape Island, WA, Australia	2000-11-23		JB700	Hernández-Kantún et al. (2012)	JQ976885
Halymeniaceae	Halymenia hawaiiana Hernández-Kantún & A.R.Sherwood	Sand Island, Honolulu, Oahu, HI, USA			BISH750584	Hernández-Kantún et al. (2012)	GQ995519
Halymeniaceae	Halymenia ignifera C.A.A.Azevedo, Cassano & M.C.Oliveira	Rio do Fogo Beach (5°15.56’ S, 35°23.05’ W), Rio do Fogo, Rio Grande do Norte, Brazil	2013-01-13	C.A.A. Azevedo & R.F. Menezes	SPF 57817 *Holotype	Azevedo et al. (2016a)	KT807829	KT807817
Halymeniaceae	Halymenia johorensis P.L.Tan, P.E.Lim, Showe M.Lin & S.M.Phang	Merambong Shoal, Johor, Malaysia	2009-08-23	P.-E. Lim	PSM12870	Tan et al. (2018a)	KX958402
Halymeniaceae	Halymenia maculata J.Agardh	Busuanga Island, Calamian Islands, Philippines	2014-03-04	S.G.A. Draisma	PSM12852	Tan et al. (2015)	KP202337
Halymeniaceae	Halymenia malaysiana P.L.Tan, P.E.Lim, Showe M.Lin & S.M.Phang	Pulau Merambong, Johor, Malaysia	2009-08-24	P.-E. Lim	PSM12834 *Holotype	Tan et al. (2015, 2018b)	KP202322	MG573376
Halymeniaceae	Halymenia cf. mirabilis D.L.Ballantine & H.Ruiz	Guajiru Beach (3°14.20’ S, 39°13.41’ W), Trairi, Ceará, Brazil	2013-04-25	C.A.A. Azevedo, T. Vieira-Pinto & B. Torrano-Silva	SPF 57795 (IBC 2138)	Azevedo et al. (2016b)	KX586170	KX586159
Halymeniaceae	Halymenia pinnatifida C.A.A.Azevedo, Cassano & M.C.Oliveira	Rio do Fogo Beach (5°15.56’ S, 35°23.05’ W), Rio do Fogo, Rio Grande do Norte, Brazil	2013-01-13	C.A.A. Azevedo & R.F. Menezes	SPF 57871 *Holotype	Azevedo et al. (2016a)	KT807828	KT807811
Halymeniaceae	Halymenia plana Zanardini	Reef west of Verona Sands boat launch (43.275 S, 147.126 E), in mouth of Huon River, TAS, Australia	2010-01-22	G.W. Saunders & K.R. Dixon	GWS015387	Filloramo & Saunders (2016)	KU726713
Halymeniaceae	Halymenia plana Zanardini	Point Lonsdale Jetty (38.293 S, 144.616 E), VIC, Australia	2002-12-07	G.W. Saunders	GWS001572	Filloramo & Saunders (2016)		HM916222
Halymeniaceae	Halymenia pseudofloresii Collins & M.Howe	Walsingham Pond (32.348 N, 64.71 W), Bermuda	2005-07-19	C.W. Schneider & C.E. Lane	GWS011901	Schneider et al. (2010, 2019)	MK812829	GQ862075
Halymeniaceae	Halymenia silviae C.A.A.Azevedo, Cassano & M.C.Oliveira	Rio do Fogo Beach (5°15.56’ S, 35°23.05’ W), Rio do Fogo, Rio Grande do Norte, Brazil	2013-01-13	C.A.A. Azevedo & R.F. Menezes	SPF 57814	Azevedo et al. (2016a)	KT807827	KT807809
Halymeniaceae	Halymenia stipitata I.A.Abbott	Kaalawai, Oahu, HI, USA			GENT ODC904	Hernández-Kantún et al. (2012)	JQ976891
Halymeniaceae	Halymenia taiwanensis Showe M. Lin, Rodríguez-Prieto & Huisman	Chaojing, Keelung City, Taiwan	2010-05-27	L.-C. Liu	NTOU-001650 *Isotype	Rodríguez-Prieto et al. (2022b)	ON010716
Halymeniaceae	Halymenia tondoana De Clerck & Hernández-Kantún	Bulusan City, Sorsogon, South Luzon Island, Philippines	1998-04-22	D.W. Freshwater	GWS028767	Schneider et al. (2019)	MK812825	MK812805
Halymeniaceae	"Halymenia" sp. IBC 2165	Bahia, Brazil			IBC 2165	Azevedo & Oliveira (unpublished)	MK919027	MK919078
Halymeniaceae	Halymenia sp. GWS028717	Dap-Dap, Sorsogon, South Luzon Island, Philippines	1998-04-22	L. Liao	GWS028717	Schneider et al. (2019)	MK812815	MK812799
Halymeniaceae	Halymenia sp. TNE (H. cf. durvillei)	Offshore of Tanegashima Island (30.684 N, 130.849 E), Kagoshima Pref., Japan	2017-07-20	R. Terada	TNS AL-215802	This study	LC821323	LC821065
Halymeniaceae	Halymeniaceae sp. KZNb2239	South Africa	2003-11-05	O. De Clerck, T. Schils, H. Verbruggen & E. Demeulenaere	KZNb2239	International Barcode of Life (iBOL)		HQ956828 (as Sebdeniales sp.)
Halymeniaceae	Halymeniaceae sp. KZNb2277	South Africa	2003-11-07	K. Sink & T. Saamai	KZNb2277	International Barcode of Life (iBOL)		HQ956837 (as Halymeniales sp.)
Halymeniaceae	Halymeniaceae sp.1 TNE	Offshore of Tanegashima Island (30.684 N, 130.849 E), Kagoshima Pref., Japan	2022-06-04	R. Terada	TNS AL-222205	This study	LC821324
Halymeniaceae	Halymeniaceae sp.2 TNE	Offshore of Tanegashima Island (30.684 N, 130.849 E), Kagoshima Pref., Japan	2021-10-02	R. Terada	TNS AL-222124	This study	LC821325
Halymeniaceae	Halymeniaceae sp.3 TNE	Offshore of Tanegashima Island (30.684 N, 130.849 E), Kagoshima Pref., Japan	2021-05-16	R. Terada	TNS AL-220737	This study	LC821326	LC821066
Halymeniaceae	Howella gorgoniarum C.W.Schneider, Popolizio & G.W. Saunders	Offshore west of High Pt (32.255 N, 65.037 W), Bermuda Island, Bermuda	2010-08-24	C.W. Schneider	BDA0444	Schneider et al. (2019)	MK812827
Halymeniaceae	Howella latifrons (Endlicher & Diesing) C.W.Schneider, L.G.Kraft & G.W.Saunders	Cottesloe, WA, Australia	1999-09-20	M.H. Hommersand	O241	Huisman et al. (2011)	FN908161
Halymeniaceae	Isabbottia ovalifolia (Kylin) Balakrishnan	Dixon Island (48.852 N, 125.122 W), Bamfield, BC, Canada	2005-06-06	G.W. Saunders & S. Clayden	GWS002736	Filloramo & Saunders (2016)	KU726704	KU707853
Halymeniaceae	Neofolia rosea Rodríguez-Prieto, Showe M.Lin, De Clerck & Huisman	South Mallorca, Spain	2014-09-07	C. Rodriguez-Prieto	HGI-A 16420	Rodríguez-Prieto et al. (2018)	MH311945
Halymeniaceae	Nesoia delicatula H.W.Lee & M.S.Kim	Gwideok 1-ri (33°27.0519’ N, 126°17.2109’ E), Jeju Island, South Korea	2015-07-22		MSK150722-01 *Holoype	Lee & Kim (2018)	MH751482
Halymeniaceae	Nesoia hommersandii Rodríguez-Prieto, Showe M. Lin, Afonso-Carrillo, De Clerck & Huisman	La Rapadura, Santa Úrsula, Tenerife, Canary Islands, Spain	2016-10-01	R. Martel	TFC-Phyc15296 *Holotype	Rodríguez-Prieto et al. (2020)	MT335763
Halymeniaceae	Nesoia latifolia (P.Crouan & H.Crouan ex Kützing) H.W.Lee & M.S.Kim	Rade de Brest, France			WELT A032897	D'Archino et al. (2014)	KJ606643
Halymeniaceae	Nesoia mediterranea Rodríguez-Prieto, Showe M.Lin, De Clerck & Huisman	South Mallorca, Spain	2012-07-19	C. Rodriguez-Prieto	HGI-A 19192	Rodríguez-Prieto et al. (2018)	MH311936
Halymeniaceae	Nesoia pulchella H.W.Lee & M.S.Kim	Dodu (33°30.2775’ N, 126°56.0849’ E), Jeju Island, Korea	2015-05-24		MSK150524–16	Lee & Kim (2018)	MH751480
Halymeniaceae	Norrissia setchellii (Kylin) Balakrishnan	Seppings Island, Bamfield, BC, Canada	2002-05-01		GWS001338	Kim et al. (2021)	MW690963	MW691066	The cox1 sequence (MW691066) was excluded from the cox1 individual analyses to avoid loss of statistical power because it is less than 600 bp (506 bp).
Halymeniaceae	Pachymenia carnosa (J.Agardh) J.Agardh	Caput (34.283 S, 18.417 E), South Africa	1998-01-21	M.D. Guiry	GWS000347	Saunders et al. (2016)	KU382049	KU382032
Halymeniaceae	Pachymenia laciniata J.Agardh	Constant Bay, Charleston, Westland, New Zealand	2000-03-01	L. Russell		Russell et al. (2009)	AY583301
Halymeniaceae	Pachymenia lusoria (Greville) J.Agardh	Maukatia, Auckland, New Zealand	2012-11-18		ASM357	Nelson et al. (2014)	KJ739736
Halymeniaceae	Pachymenia ulvoidea (F.Schmitz) L.K.Russell	Haga Haga, Cape Province, South Africa	1999-10-16	O. De Clerck		Hommersand & Fredericq (2003)	AF385638
Halymeniaceae	Polyopes affinis (Harvey) Kawaguchi & H.W.Wang	Jeju Island, South Korea			HAL038	Yang & Kim (unpublished)	KF543071	KF543068
Halymeniaceae	Polyopes constrictus (Turner) J.Agardh	Kommetjie, Cape Peninsula, South Africa	2001-01-31	R. Anderson & J. Bolton		Hommersand & Fredericq (2003)	AF385642
Halymeniaceae	Polyopes constrictus (Turner) J.Agardh	Kommetjie, Western Cape Province, South Africa			UA771	Kim et al. (2021)		MW691064	The cox1 sequence (MW691064) was excluded from the cox1 individual analyses to avoid loss of statistical power because it is less than 600 bp (518 bp).
Halymeniaceae	Polyopes hakalauensis (Tilden) I.A.Abbott	Richardson Beach Park, Hilo, Hawaii Island, HI, USA	2002-05-25		SAP 094646, 094647	Kawaguchi et al. (2003)	AB096711
Halymeniaceae	Polyopes lancifolius (Harvey) Kawaguchi & H.W.Wang	Gyeongju, South Korea			HAL053	Yang & Kim (unpublished)	KF543072	KF543069
Halymeniaceae	Polyopes polyideoides Okamura	Cape Irago, Aichi Pref., Japan	2000-06-03		SAP 088088	Kawaguchi et al. (2001)	AB055469
Halymeniaceae	Polyopes prolifer (Hariot) Kawaguchi & H.W. Wang	Oishizaki (34.27268 N, 134.95436 E), Yura, Sumoto City, Hyogo Pref., Japan	2015-05-19	M. Suzuki	TNS AL-209251	This study	LC821327	LC821067
Halymeniaceae	Polyopes tasmanicus (Womersley & J.A.Lewis) Kawaguchi & J.A.Lewis	Coles Bay, TAS, Australia	2001-04-01		SAP 091295	Kawaguchi et al. (2002)	AB084544
Halymeniaceae	Polyopes tenuis Womersley & J.A.Lewis	Little Dip Conservation Park (Hermitage Trek, 37.218 S, 139.773 E), SA, Australia	2011-11-17	G.W. Saunders & K.R. Dixon	GWS029658	Schneider et al. (2018)	MG191657	MG191371
Halymeniaceae	Polyopes tosaensis Kawaguchi & Masuda	Kubotsu, Tosashimizu, Kochi Pref., Japan	2001-06-06		SAP 094816, 094820 *Holotype, 094821, 094823	Kawaguchi et al. (2003)	AB096713
Halymeniaceae	Spongophloea tissotii (Wever-van Bosse) Huisman, De Clerck, Prud'homme & Borowitzka	Monkey Mia, Shark Bay, WA, Australia	2010-06-10	J.M. Huisman	PERTH 08151229	Huisman et al. (2011)	FN908162
Halymeniaceae	Thamnoclonium dichotomum (J.Agardh) J.Agardh	Arch Rock (43.294 S, 147.135 E), south of Hobart, TAS, Australia	2002-11-28	C. Sanderson	GWS001513	Schneider et al. (2019)	MK812818
Halymeniaceae	"Thamnoclonium" sp. GENT O.256	Frederick Island, Esperance Bay, WA, Australia	2006-10-22	N. Goldberg	O256	Huisman et al. (2011)	FN908148
Halymeniaceae	Zymurgia chondriopsidea (J.Agardh) J.A.Lewis & Kraft	Flinders Jetty (38.467 S, 145.017 E), VIC, Australia	2000-12-13	G.W. Saunders	GWS000966	Yang et al. (2016)	KM360035	HM916232
Tsengiaceae	Tsengia laciniata (J.Agardh) D'Archino & Zuccarello	Burial Cove (47°15.36’ S, 167°35.08’ E), Stewart Island, New Zealand	2018-12-02	R. D’Archino	WELT A034159	D'Archino & Zuccarello (2020)	MT641476
Tsengiaceae	Tsengia laingii (Kylin) Womersley & Kraft	Big Kuri Bay (47°06.955’ S, 168°02.483’ E), Stewart Island, New Zealand	2014-12-12	R. D’Archino	WELT A034147	D'Archino & Zuccarello (2020)	MT641463
Tsengiaceae	Tsengia lancifolia (Okamura) Masuda & Guiry	Katada (34.2522 N, 136.84082 E), Shima Town, Shima City, Mie Pref., Japan	2017-04-14	M. Suzuki	TNS AL-209252	This study	LC821328	LC821068
Tsengiaceae	Tsengia sp. JP	Tokawa (35.69485 N, 140.85898 E), Tokawa Town, Choshi City, Chiba Pref., Japan	2013-06-23	M. Suzuki	TNS AL-186944	This study	LC821329	LC821069
References
Azevedo, C.A.A. Cassano, V. & Oliveira, M.C. 2016a. Diversity of branched Halymenia (Halymeniales, Rhodophyta) species on the Brazilian coast: molecular and morphological analyses reveal three new species. Phycologia 55: 431–444.
Azevedo, C.A.A., Cassano, V. & Oliveira, M.C. 2016b. Phylogenetic relationships among Halymenia (Halymeniaceae, Rhodophyta) species on the Brazilian coast with description of Halymenia cearensis sp. nov. Phytotaxa 280: 241–258.
Boo, G.H., Park, J.K., Gerung, G.S. & Boo, S.M. 2013. Transfer of the red alga Gelidium zollingeri Sonder (Gelidiales) to Yonagunia (Halymeniales) based on morphological and molecular evidence. Phycologia 52: 279–287.
Calderon, M.S., Bustamante, D.E. & Boo, S.M. 2020. Red algal diversity (Rhodophyta) from Peru based on molecular analysis. Phytotaxa 454: 1–23.
D'Archino, R., Nelson, W.A. & Zuccarello, G.C. 2014. Amalthea and Galene, two new genera of Halymeniaceae (Rhodophyta) from New Zealand. Botanica Marina 57: 185–201.
D'Archino, R. & Zuccarello, G.C. 2020. Foliose species of New Zealand red algae: diversity in the genus Tsengia (Tsengiaceae, Halymeniales), including T. northlandica sp. nov.. Phycologia 59: 437–448.
DePriest, M.S., Bhattacharya, D. & López-Bautista, J.M. 2013. The plastid genome of the red macroalga Grateloupia taiwanensis (Halymeniaceae). PLoS ONE 8: e68246.
DePriest, M.S., Bhattacharya, D. & López-Bautista, J.M. 2014. The mitochondrial genome of Grateloupia taiwanensis (Halymeniaceae, Rhodophyta) and comparative mitochodrial genomics. The Biological Bulletin 227: 191–200.
Filloramo, G.V. & Saunders, G.W. 2016. Application of multigene phylogenetics and site-stripping to resolve intraordinal relationships in the Rhodymeniales (Rhodophyta). Journal of Phycology 52: 339–355.
Gavio, B. & Fredericq, S. 2002. Grateloupia turuturu (Halymeniaceae, Rhodophyta) is the correct name of the non-native species in the Atlantic known as Grateloupia doryphora. European Journal of Phycology 37: 349–360.
Gavio, B., Hickerson, E. & Fredericq, S. 2005. Platoma chrysymenioides sp. nov. (Schizymeniaceae), and Sebdenia integra sp. nov. (Sebdeniaceae), two new red algal species from the Northwestern Gulf of Mexico, with a phylogenetic assessment of the Cryptonemiales complex (Rhodophyta). Gulf of Mexico Science 23: 38–57.
Hernández-Kantún, J.J., Sherwood, A.R., Riosmena-Rodriguez, R., Huisman, J.M. & De Clerck, O. 2012. Branched Halymenia species (Halymeniaceae, Rhodophyta) in the Indo-Pacific region, including descriptions of Halymenia hawaiiana sp. nov. and H. tondoana sp. nov. European Journal of Phycology 47: 421–432.
Hommersand, M.H. & Fredericq, S. 2003. Biogeography of the marine red algae of the South African west coast: a molecular approach. Proceedings of the International Seaweed Symposium 17: 325–336.
Hommersand, M.H., Leister, G.L., Ramírez, M.E., Gabrielson, P.W. & Nelson, W.A. 2010. A morphological and phylogenetic study of Glaphyrosiphon gen. nov. (Halymeniaceae, Rhodophyta) based on Grateloupia intestinalis with descriptions of two new species: Glaphyrosiphon lindauri from New Zealand and Glaphyrosiphon chilensis from Chile. Phycologia 49: 554–573.
Huisman, J.M., De Cleck, O., Prud'homme Van Reine, W.F. & Borowitzka, M.A. 2011. Spongophloea, a new genus of red algae based on Thamnoclonium sect. Nematophorae Weber-vn Bosse (Halymeniales). European Journal of Phycology 46: 1–15.
Kawaguchi, S., Shimada, S., Wang, H.W., Faye, E.J., & Masuda, M. 2003. Polyopes tosaenis Kawaguchi & Masuda, sp. nov. (Halymeniaceae, Rhodophyta) from Japan. European Journal of Phycology 38: 315–324.
Kawaguchi, S., Shimada, S., Wang, H.W. & Masuda, M. 2004. The new genus Yonagunia Kawaguchi & Masuda (Halymeniaceae, Rhodophyta), based on Y. tenuifolia Kawaguchi & Masuda sp. nov. from southern Japan and including Y. formosana (Okamura) Kawaguchi & Masuda comb. nov. from southheast Asia. Journal of Phycology 40: 180–192.
Kawaguchi, S., Wang, H.-W., Horiguchi, T., Lewis, J.A. & Masuda, M. 2002. Rejection of Sinkoraena and transfer of some species of Carpopeltis and Sinkoraena to Polyopes (Rhodophyta, Halymeniaceae). Phycologia 41: 619–635.
Kawaguchi, S., Wang, H.W., Horiguchi, T., Sartoni, G. & Masuda, M. 2001. A comparative study of the red alga Grateloupia filicina (Halymeniaceae) from the northwestern Pacific and Mediterranean with the desciption of Grateloupia asiatica, sp. nov.. Journal of Phycology 37: 433–442.
Kim, S.Y., Lee, H.W., Yang, E.C., Boo, S.M., Lopez-Bautista, J., Fredericq, S., D’Archino, R., Yoon, H.S., & Kim, M.S. 2021. Resurrection of the family Grateloupiaceae emend. (Halymeniales, Rhodophyta) based on a multigene phylogeny and comparative reproductive morphology. Frontiers in Ecology and Evolution 9: 1–13.
Lee, H.W. & Kim, M.S. 2019. Female reproductive structures define the novel genus, Nesoia (Halymeniaceae, Rhodophyta). European Journal of Phycology 54: 66–77.
Lee, H.W., Yang, M.Y. & Kim, M.Y. 2016. Verifying a new distribution of the genus Amalthea (Halymeniales, Rhodophyta) with description of A. rubida sp. nov. from Korea. Algae 31: 341–349.
Le Gall, L., Gey, D. & Vergés, A. 2018. Insights into the rare Mediterranean endemic Kallymenia spathulata: DNA phylogenies resolve this species as Halymeniaceae (Halymeniales) rather than Kallymeniaceae (Gigartinales), with the proposal of Felicinia spathulata comb. nov.. Cryptogamie Algologie 39: 339–347.
Lin, S.-M., De Cleck, O., Leliaert, F. & Chuang, Y.-C. 2020. Systematics and biogeography of the red algal genus Yonagunia (Halymeniaceae, Rhodophyta) from the Indo-Pacific including the description of two new species from Taiwan. Journal of Phycology 56: 1542–1556.
Manghisi, A., Le Gall, L., Ribera, M.A., Bonillo, C., Gargiulo, G.M. & Morabito, M. 2014. The Mediterranean endemic new genus Felicinia (Halymeniales, Rhodophyta) recognized by a morphological and phylogenetic integrative approach. Cryptogamie Algologie 35: 221–243.
Manghisi, A., Morabito, M., Boo, G.H., Boo, S.M., Bonillo, C., De Clerck, O. & Le Gall, L. 2015. Two novel species of Yonagunia (Halymeniales, Rhodophyte) were uncovered in the South of Madagascar during the Atimo-Vatae expedition. Cryptogamie Algologie 36: 199–217.
Montes, M., Rico, J.M., García-Vázquez, E. & Borrell, Y.J. 2016. Morphological and molecular methods reveal the Asian alga Grateloupia imbricata (Halymeniaceae) occurs on Cantabrian Sea shores (Bay of Biscay). Phycologia 55: 365–370.
Nelson. W.A., Kim, S.Y. & Boo, S.M. 2014. Transfer of the subantarctic red alga Grateloupia aucklandica to the genus Glaphyrosiphon (Halymeniales, Rhodophyta). Phycologia 53: 457–462.
Núnez Resendiz, M.L., Dreckmann, K.M., Wynne, M.J. & Sentíes, A. 2019. Codiophyllum mexicanum sp. nov. (Halymeniaceae, Rhodophyta), first record of stalked red alga associated with sponges in the western Atlantic. Phycologia 59: 89–98.
Rodríguez-Prieto, C., Afonso-Carrillo, J., De Clerck, O., Huisman, J.M. & Lin, S.-M. 2020. Systematic revision of the foliose Halymeniaceae (Halymeniales, Rhodophyta) from Europe, with the description of Halymenia ballesterosii sp. nov. from the Mediterranean Sea and Nesoia hommersandii from the Canary Islands. European Journal of Phycology 55: 454–466.
Rodríguez-Prieto, C., Chuang, Y.-C. & Lin, S.-M. 2022a. Systematic revision of the red algal genus Yonagunia (Halymeniaceae, Rhodophyta) from Taiwan, including the description of two new species. European Journal of Phycology 57: 479–492.
Rodríguez-Prieto, C., De Clerck, O., Huisman, J.M. & Lin, S.-M. 2018. Systematics of the red algal genus Halymenia (Halymeniaceae, Rhodophyta): characterization of the generitype H. floresii and description of Neofolia rosea gen. et sp. nov. European Journal of Phycology 53: 520–536.
Rodríguez-Prieto, C., Huisman, J.M. & Lin, S.-M. 2022b. Molecular phylogeny of foliose Halymenia and Austroepiphloea (Halymeniaceae, Rhodophyta) from the Indo-Pacific, with the description of Halymenia taiwanensis sp. nov. Phycologia 61: 384–395.
Russell, L.K., Hurd, C.L., Nelson, W.A. & Broom, J.E. 2009. An examination of Pachymenia and Aeodes (Halymeniaceae, Rhodophyta) in New Zealand and the transfer of two species of Aeodes in South Africa to Pachymenia. Journal of Phycology 45: 1389–1399.
Saunders, G.W., Filloramo, G., Dixon, K., Le Gall, L., Maggs, C.A. & Kraft, G.T. 2016. Multigene analyses resolve early diverging lineages in the Rhodymeniophycidae (Florideophyceae, Rhodphyta). Journal of Phycology 52: 505–522.
Schneider, C.W., Lane, C.E. & Saunders, G.W. 2010. Notes on the marine algae of the Bermudas. 11. More additions to the benthic flora and a phylogenetic assessment of Halymenia pseudofloresii (Halymeniales, Rhodophyta) from its type locality. Phycologia 49: 154–168.
Schneider, C.W., Lane, C.E. & Saunders, G.W 2018. A revision of the genus Cryptonemia (Halymeniaceae, Rhodophyta) in Bermuda, western Atlantic Ocean, including five new species and C. bemudensis (Collins & M.Howe) comb. nov.. European Journal of Phycology 53: 350–368.
Schneider, C.W., Popolizio, T.R., Kraft, L.G.K. & Saunders, G.W. 2019. New species of Galene and Howella gen. nov. (Halymeniaceae, Rhodophyta) from the mesophotic zone off Bermuda. Phycologia 58: 690–697.
Sherwood, A.R., Kurihara, A., Conklin, K.Y., Sauvage, T. and Presting, G. 2010. The Hawaiian Rhodophyta biodiversity survey (2006-2010): a summary of pincipal findings. BMC Plant Biology 10: 258.
Tan, P.-L., Lim, P.-E., Lin, S.-M. & Phang, S.-M. 2018a. Halymenia johorensis sp. nov. (Halymeniaceae, Rhodophyta), a new foliose red algal species from Malaysia. Journal of Applied Phycology 30: 187–195.
Tan, P.-L., Lim, P.-E., Lin, S-M., Phang, S.-M., Draisma, G.A. & Liao, L.M. 2015. Foliose Halymenia species (Halymeniaceae, Rhodophyta) from Southeast Asia, including a new species, Halymenia malaysiana sp. nov.. Botanica Marina 58: 203–217.
Tan, P.-L., Lim, P.-E., Lin, S-M., Phang, S.-M., Draisma, G.A. & Liao, L.M. 2018b. A genetic diversity assessment of Halymenia malaysiana (Halymeniaceae, Rhodophyta) Malaysia and the Philippines based on COI-5P and rbcL sequences. Journal of Applied Phycology 30: 3445–3454.
Wang, H.W., Kawaguchi, S., Horiguchi, T. & Masuda, M. 2000. Reinstatement of Grateloupia catenata (Rhodophyta, Halymeniaceae) on the basis of morphology and rbcL sequences. Phycologia 39: 228–237.
Wang, H.W., Kawaguchi, S., Horiguchi, T. & Masuda, M. 2001. A morphological and molecular assessment of the genus Prionitis J. Agardh (Halymeniaceae, Rhodophyta). Phycological Research 49: 251–262.
Yang, E.C., Boo, S.M., Bhattacharya, D. Saunders, G.W., Knoll, A.H., Fredericq, S., Graf, L. & Yoon, H.S. 2016. Divergence time estimates and the evolution of major lineages in the florideophyte red algae. Scientific Reports 6: 21361.
Yang, M.Y. & Kim, M.S. 2014. Cryptonemia asiatica sp. nov. (Halymeniaceae, Rhodophyta), a new marine macroalgal species from Korea and Japan. Journal of Ecology and Environment 37: 387–393.
Yang, M.Y. & Kim, M.S. 2015. Taxonomy of Grateloupia (Halymeniales, Rhodophyta) by DNA barcode marker analysis and a description of Pachymeniopsis volvita sp. nov. Journal of Applied Phycology 27: 1373–1384.

## Sheet: S7 Table
S7 Table. Collection locations and details, and INSD (DDBJ/EMBL/GenBank) and BOLD accession numbers for material of Nemastomatales used in the rbcL and cox1 sequence analyses. Accession numbers in bold were determined for this study.
Family	Species	Locality	Date	Collector	Voucher	References	rbcL	cox1	Note
Nemastomataceae	Nemastoma canariense (Kützing) Montagne	Canary Islands, Spain		R. Haroun		Gavio et al. (2005)	AY294369
Nemastomataceae	Nemastoma dichotomum J.Agardh	Islas Columbretes (Castellon de la Plana) (39.867 N, 0.667 E), Spain	2002-09-17	C. Rodriguez-Prieto	GWS001452	Saunders et al. (2015)	KP733867
Nemastomataceae	Predaea borealis K.R.Dixon & G.W.Saunders	Kwuna Island (53.217 N, 131.986 W), Haida Gwaii, BC, Canada	2010-06-06	G.W. Saunders & K.R. Dixon	GWS020782	Saunders et al. (2015)	KP733864	HQ545082
Nemastomataceae	Predaea feldmannii Børgesen	Puerto Rico		D.L. Ballantine	NSF-II-17-1	Gavio et al. (2005)	AY294383
Nemastomataceae	Predaea goffiana D.L.Ballantine, H.Ruiz & Aponte	Campeche Banks (22°15.15’ N, 90°43.29’ W), Mexico	2005-06-07	S. Fredericq, D. Gabriel, F. Gurgel & T.O. Cho		Gavio et al. (2009)	FJ868814
Nemastomataceae	Predaea japonica T. Yoshida	Shiraishinohana (33.90614 N, 132.71011 E), Takahama Town, Matsuyama City, Ehime Pref., Japan	2017-05-26	M. Suzuki	TNS AL-209778	This study	LC821330
Nemastomataceae	Predaea kraftiana A.J.K.Millar & Guiry	Coffs Harbour, NSW, Australia	1988-12-06	A.J.K. Millar & M.D. Guiry	GWS000132	Saunders et al. (2015)	KP733872
Nemastomataceae	Predaea pusilla (Berthold) Feldmann	Dredged offshore LA (28°03.451’ N, 92°27.345’ W), USA	2000-05-27	S. Fredericq, B. Gavio, C.F.D. Gurgel & J. Lopez-Bautista		Gavio et al. (2005)	AY294367
Nemastomataceae	Predaea weldii Kraft & I.A.Abbott	New Caledonia				D’Archino et al. (2015)	KP267702
Nemastomataceae	Predaea sp.1 DDG-2009	Campeche Banks (22°07.98’ N, 91°23.75’ W), Mexico	2005-06-17	S. Fredericq, D. Gabriel, F. Gurgel & T.O. Cho	NSF-II-94-1	Gavio et al. (2009)	FJ868822
Nemastomataceae	Predaea sp. ARS-2011	HI, USA			ARS 01137	Sherwood et al. (2010)		HQ422616
Nemastomataceae	Predaea sp. ARS-2011	HI, USA			ARS 02664	Sherwood et al. (2010)		HQ422703
Schizymeniaceae	Platoma ardreanum Kraft & I.A.Abbott	Taiwan				Gavio et al. (2005)	AY294368 (as Platoma sp.)
Schizymeniaceae	Platoma ardreanum Kraft & I.A.Abbott	HI, USA			ARS 00932	Sherwood et al. (2010)		HQ422694
Schizymeniaceae	Platoma cyclocolpum (Montagne) F.Schmitz	Sir Joseph Banks group (34.597 S, 136.248 E), Langton Island, SA, Australia	2009-05-16	K.R. Dixon	GWS011425	Saunders et al. (2015)	KM360036	HM915274
Schizymeniaceae	Platoma gelatinosum (M.Howe) C.W.Schneider, McDevit, G.W.Saunders & C.E.Lane	Off Gurnet Rock, Castle Harbour, Bermuda		C.W. Schneider & C.E. Lane	CWS09-30-21	Schneider et al. (2011)	JN653454	JN659919
[truncated: 34 more rows]

## Sheet: S8 Table
S8 Table. Collection locations and details, and INSD (DDBJ/EMBL/GenBank) and BOLD accession numbers for material of Peyssonneliales used in the rbcL and cox1 sequence analyses. Accession numbers in bold were determined for this study.
[truncated: 117 more rows]

[truncated: 5 more sheets: S9 Table, S10 Table, S11 Table, S12 Table, S13 Table]
