# Supplementary material for: DNA-based floristic survey of red algae (Rhodophyta) growing in the mesophotic coral ecosystems (MCEs) offshore of Tanegashima Island, northern Ryukyu Archipelago, Japan
Source: PLoS One. 2025 Mar 10;20(3):e0316067. doi: 10.1371/journal.pone.0316067 (PMC11893125; doi:10.1371/journal.pone.0316067)
Supplement: S3 File — (XLSX) [file pone.0316067.s003.xlsx]

## Sheet: S14 Table
S14 Table. Summary for the maximum likelihood (ML) and Bayesian inference (BI) phylogenetic analyses for Dichotomaria species on the basis of rbcL and cox1 sequences.
	rbcL	cox1	Combined rbcL and cox1
Number of taxa1)	40 (42)2)	40 (41)2)	31
Number of nucleotides (bp)	1188	513	rbcL: 1188, cox1: 513
ML analyses using RAxML-NG v1.0.1 (Kozlov et al. 2019)
Tree searches	500 (random) + 500 (parsimony)	500 (random) + 500 (parsimony)	500 (random) + 500 (parsimony)
Bootstrapping	1,000 replicates	1,000 replicates	1,000 replicates
Substitution model for ML analyses using RAxML-NG3)	1st codons: TIM1+I+G4 2nd codons: F81+I 3rd codons: GTR+I+G4	1st codons: TIM1+G4 2nd codons: F81+I 3rd codons: TIM1+I+G4	rbcL: 1st codons (TIM1+I+G4), 2nd codons (F81), 3rd codons (GTR+I+G4) cox1: 1st codons (TIM1+I+G4), 2nd codons (TPM1uf+I), 3rd codons (TIM1+I+G4)
Maximum log-likelihood of the tree	-5098.58	-3329.8	-7176.25
BI analyses using MrBayes 3.2.7a (Ronquist et al. 2012)
MCMC iterations	20,000,000 generations	20,000,000 generations	20,000,000 generations
Burn-in4)	The first 25% of the generations	The first 25% of the generations	The first 25% of the generations
Substitution model for BI5)	1st codons: GTR+I+G 2nd codons: F81+I 3rd codons: GTR+I+G	1st codons: GTR+G 2nd codons: F81+I 3rd codons: GTR+I+G	rbcL: 1st codons (GTR+I+G), 2nd codons (F81), 3rd codons (GTR+I+G) cox1: 1st codons (GTR+I), 2nd codons (F81+I), 3rd codons (GTR+I+G)
1) As the Dichotomaria has been resolved as monophyletic (Wang et al. 2005), four taxa belonging to Actinotrichia and Galaxaura were designated as outgroup.
2) The numbers within parentheses indicate original number of taxa including the samples with identical nucleotide sequences.
3) Each substitution model was selected by Akaike's information criterion using ModelTest-NG 0.1.6 (Darriba et al. 2019).
4) Convergence of the loglikelihood and parameter values was assessed using Tracer ver.1.7.1 (Rambaut et al. 2018) before discarding the generations as burn-in.
5) Each substitution model was selected by Akaike's information criterion using MrModeltest 2.3 (Nylander 2004).
References
Darriba D., Posada D., Kozlov A.M., Stamatakis A., Morel B. & Flouri T. 2019. ModelTest-NG: a new and scalable tool for the selection of DNA and protein evolutionary models. Molecular Biology and Evolution 37: 291–294. https://doi.org/10.1093/molbev/msz189
Kozlov A.M., Darriba D., Flouri T., Morel B. & Stamatakis A. 2019. RAxML-NG: a fast, scalable and user-friendly tool for maximum likelihood phylogenetic inference. Bioinformatics 35: 4453–4455. https://doi.org/10.1093/bioinformatics/btz305
Nylander J.A.A. 2004. MrModeltest 2.3. Program distributed by the author. Evolutionary Biology Centre, Uppsala University, Uppsala, Sweden.
Rambaut A., Drummond A.J., Xie D., Baele G. & Suchard M.A. 2018. Posterior summarisation in Bayesian phylogenetics using Tracer 1.7. Systematic Biology 67: 901–904. https://doi.org/10.1093/sysbio/syy032
Ronquist, F., Teslenko, M., van der Mark, P., Ayres, D.L., Darling, A., Höhna, S., Larget, B., Liu, L., Suchard, M.A. & Huelsenbeck, J.P. 2012. MrBayes 3.2: Effient Bayesian phylogenetic inference and model choice across a large model space. Systematic Biology 61: 539–542. https://doi.org/10.1093/sysbio/sys029
Wang, W.-L., Liu, S.-L. & Lin, S.-M. 2005. Systematics of the calcified genera of the Galaxauraceae (Nemaliales, Rhodophyta) with an emphasis on Taiwan species. Journal of Phycology 41: 685–703. https://doi.org/10.1111/j.1529-8817.2005.00089.x

## Sheet: S15 Table
S15 Table. Summary for the maximum likelihood (ML) and Bayesian inference (BI) phylogenetic analyses for Scinaiaceae species on the basis of rbcL and cox1 sequences.
	rbcL	cox1
Number of taxa1)	28	26
Number of nucleotides (bp)	1251	537
ML analyses using RAxML-NG v1.0.1 (Kozlov et al. 2019)
Tree searches	500 (random) + 500 (parsimony)	500 (random) + 500 (parsimony)
Bootstrapping	1,000 replicates	1,000 replicates
Substitution model for ML analyses using RAxML-NG2)	1st codons: GTR+I+G4 2nd codons: GTR+I 3rd codons: GTR+I+G4	1st codons: GTR+G4 2nd codons: TPM2uf+I 3rd codons: HKY+I+G4
Maximum log-likelihood of the tree	-8666.65	-4090.5
BI analyses using MrBayes 3.2.7a (Ronquist et al. 2012)
MCMC iterations	20,000,000 generations	20,000,000 generations
Burn-in3)	The first 25% of the generations	The first 25% of the generations
Substitution model for BI4)	1st codons: GTR+I+G 2nd codons: F81+I+G 3rd codons: GTR+I+G	1st codons: GTR+G 2nd codons: F81+I 3rd codons: HKY+I+G
1) As the Galaxauraceae has been resolved as monophyletic (Costa et al. 2016), three taxa belonging to Liagoraceae were designated as outgroup.
2) Each substitution model was selected by Akaike's information criterion using ModelTest-NG 0.1.6 (Darriba et al. 2019).
3) Convergence of the loglikelihood and parameter values was assessed using Tracer ver.1.7.1 (Rambaut et al. 2018) before discarding the generations as burn-in.
4) Each substitution model was selected by Akaike's information criterion using MrModeltest 2.3 (Nylander 2004).
References
Costa, J.F., Lin, S.-M., Macaya, E.C., Fernández-García, C. & Verbuggen, H. 2016. Chloroplast genomes as a tool to resolve red algal phylogenies: a case study in the Nemaliales. BMC Evolutionary Biology 16: 205. https://doi.org/10.1186/s12862-016-0772-3
Darriba D., Posada D., Kozlov A.M., Stamatakis A., Morel B. & Flouri T. 2019. ModelTest-NG: a new and scalable tool for the selection of DNA and protein evolutionary models. Molecular Biology and Evolution 37: 291–294. https://doi.org/10.1093/molbev/msz189
Kozlov A.M., Darriba D., Flouri T., Morel B. & Stamatakis A. 2019. RAxML-NG: a fast, scalable and user-friendly tool for maximum likelihood phylogenetic inference. Bioinformatics 35: 4453–4455. https://doi.org/10.1093/bioinformatics/btz305
Nylander J.A.A. 2004. MrModeltest 2.3. Program distributed by the author. Evolutionary Biology Centre, Uppsala University, Uppsala, Sweden.
Rambaut A., Drummond A.J., Xie D., Baele G. & Suchard M.A. 2018. Posterior summarisation in Bayesian phylogenetics using Tracer 1.7. Systematic Biology 67: 901–904. https://doi.org/10.1093/sysbio/syy032
Ronquist, F., Teslenko, M., van der Mark, P., Ayres, D.L., Darling, A., Höhna, S., Larget, B., Liu, L., Suchard, M.A. & Huelsenbeck, J.P. 2012. MrBayes 3.2: Effient Bayesian phylogenetic inference and model choice across a large model space. Systematic Biology 61: 539–542. https://doi.org/10.1093/sysbio/sys029

## Sheet: S16 Table
S16 Table. Summary for the maximum likelihood (ML) and Bayesian inference (BI) phylogenetic analyses for Bonnemaisoniales species on the basis of rbcL and cox1 sequences.
	rbcL	cox1
Number of taxa1)	19	16
Number of nucleotides (bp)	1176	582
ML analyses using RAxML-NG v1.0.1 (Kozlov et al. 2019)
Tree searches	500 (random) + 500 (parsimony)	500 (random) + 500 (parsimony)
Bootstrapping	1,000 replicates	1,000 replicates
Substitution model for ML analyses using RAxML-NG2)	1st codons: GTR+I+G4 2nd codons: TrN+I+G4 3rd codons: TIM1+G4	1st codons: GTR+G4 2nd codons: TIM3+I 3rd codons: TIM3+I+G4
Maximum log-likelihood of the tree	-6278.57	-3276.8
BI analyses using MrBayes 3.2.7a (Ronquist et al. 2012)
MCMC iterations	20,000,000 generations	50,000,000 generations
Burn-in3)	The first 25% of the generations	The first 25% of the generations
Substitution model for BI4)	1st codons: GTR+I+G 2nd codons: HKY+I+G 3rd codons: GTR+G	1st codons: GTR+G 2nd codons: GTR+I 3rd codons: GTR+I
1) As the Bonnemaisoniales has been resolved as monophyletic (Saunders et al. 2016), three taxa belonging to Acrosymphytales were designated as outgroup.
2) Each substitution model was selected by Akaike's information criterion using ModelTest-NG 0.1.6 (Darriba et al. 2019).
3) Convergence of the loglikelihood and parameter values was assessed using Tracer ver.1.7.1 (Rambaut et al. 2018) before discarding the generations as burn-in.
4) Each substitution model was selected by Akaike's information criterion using MrModeltest 2.3 (Nylander 2004).
References
Darriba D., Posada D., Kozlov A.M., Stamatakis A., Morel B. & Flouri T. 2019. ModelTest-NG: a new and scalable tool for the selection of DNA and protein evolutionary models. Molecular Biology and Evolution 37: 291–294. https://doi.org/10.1093/molbev/msz189
Kozlov A.M., Darriba D., Flouri T., Morel B. & Stamatakis A. 2019. RAxML-NG: a fast, scalable and user-friendly tool for maximum likelihood phylogenetic inference. Bioinformatics 35: 4453–4455. https://doi.org/10.1093/bioinformatics/btz305
Nylander J.A.A. 2004. MrModeltest 2.3. Program distributed by the author. Evolutionary Biology Centre, Uppsala University, Uppsala, Sweden.
Rambaut A., Drummond A.J., Xie D., Baele G. & Suchard M.A. 2018. Posterior summarisation in Bayesian phylogenetics using Tracer 1.7. Systematic Biology 67: 901–904. https://doi.org/10.1093/sysbio/syy032
Ronquist, F., Teslenko, M., van der Mark, P., Ayres, D.L., Darling, A., Höhna, S., Larget, B., Liu, L., Suchard, M.A. & Huelsenbeck, J.P. 2012. MrBayes 3.2: Effient Bayesian phylogenetic inference and model choice across a large model space. Systematic Biology 61: 539–542. https://doi.org/10.1093/sysbio/sys029
Saunders, G.W., Filloramo, G., Dixon, K., Le Gall, L., Maggs, C.A. & Kraft, G.T. 2016. Multigene analyses resolve early diverging lineages in the Rhodymeniophycidae (Florideophyceae, Rhodphyta). Journal of Phycology 52: 505–522. https://doi.org/10.1111/jpy.12426

## Sheet: S17 Table
S17 Table. Summary for the maximum likelihood (ML) and Bayesian inference (BI) phylogenetic analyses for Callithamniaceae species on the basis of rbcL and cox1 sequences.
	rbcL	cox1
Number of taxa1)	41 (42)2)	28 (29)2)
Number of nucleotides (bp)	1278	573
ML analyses using RAxML-NG v1.0.1 (Kozlov et al. 2019)
Tree searches	500 (random) + 500 (parsimony)	500 (random) + 500 (parsimony)
Bootstrapping	1,000 replicates	1,000 replicates
Substitution model for ML analyses using RAxML-NG3)	1st codons: TIM1+I+G4 2nd codons: TrN+I+G4 3rd codons: TVM+I+G4	1st codons: GTR+G4 2nd codons: TVM+I 3rd codons: TIM1+I+G4
Maximum log-likelihood of the tree	-12840.5	-5552.97
BI analyses using MrBayes 3.2.7a (Ronquist et al. 2012)
MCMC iterations	20,000,000 generations	30,000,000 generations
Burn-in4)	The first 25% of the generations	The first 25% of the generations
Substitution model for BI5)	1st codons: GTR+I+G 2nd codons: GTR+I+G 3rd codons: GTR+I+G	1st codons: GTR+G 2nd codons: GTR+G 3rd codons: GTR+G
1) As the Callithamniaceae has been resolved as monophyletic (Díaz-Tapia et al. 2019), three taxa belonging to Ceramiaceae were designated as outgroup.
2) The numbers within parentheses indicate original number of taxa including the samples with identical nucleotide sequences.
3) Each substitution model was selected by Akaike's information criterion using ModelTest-NG 0.1.6 (Darriba et al. 2019).
4) Convergence of the loglikelihood and parameter values was assessed using Tracer ver.1.7.1 (Rambaut et al. 2018) before discarding the generations as burn-in.
5) Each substitution model was selected by Akaike's information criterion using MrModeltest 2.3 (Nylander 2004).
References
Darriba D., Posada D., Kozlov A.M., Stamatakis A., Morel B. & Flouri T. 2019. ModelTest-NG: a new and scalable tool for the selection of DNA and protein evolutionary models. Molecular Biology and Evolution 37: 291–294. https://doi.org/10.1093/molbev/msz189
Díaz-Tapia, P., Pasella, M.M., Verbruggen, H. and Maggs, C.A. 2019. Morphological evolution and classification of the red algal order Ceramiales using plastid phylogenomics. Molecular Phylogenetics and Evolution 137: 76–85. https://doi.org/10.1016/j.ympev.2019.04.022
Kozlov A.M., Darriba D., Flouri T., Morel B. & Stamatakis A. 2019. RAxML-NG: a fast, scalable and user-friendly tool for maximum likelihood phylogenetic inference. Bioinformatics 35: 4453–4455. https://doi.org/10.1093/bioinformatics/btz305
Nylander J.A.A. 2004. MrModeltest 2.3. Program distributed by the author. Evolutionary Biology Centre, Uppsala University, Uppsala, Sweden.
Rambaut A., Drummond A.J., Xie D., Baele G. & Suchard M.A. 2018. Posterior summarisation in Bayesian phylogenetics using Tracer 1.7. Systematic Biology 67: 901–904. https://doi.org/10.1093/sysbio/syy032
Ronquist, F., Teslenko, M., van der Mark, P., Ayres, D.L., Darling, A., Höhna, S., Larget, B., Liu, L., Suchard, M.A. & Huelsenbeck, J.P. 2012. MrBayes 3.2: Effient Bayesian phylogenetic inference and model choice across a large model space. Systematic Biology 61: 539–542. https://doi.org/10.1093/sysbio/sys029

## Sheet: S18 Table
S18 Table. Summary for the maximum likelihood (ML) and Bayesian inference (BI) phylogenetic analyses for Ceramiaceae species on the basis of rbcL and cox1 sequences.
	rbcL	Combined rbcL and cox1
Number of taxa1)	76	55
Number of nucleotides (bp)	1260	rbcL: 1104, cox1: 558
ML analyses using RAxML-NG v1.0.1 (Kozlov et al. 2019)
Tree searches	500 (random) + 500 (parsimony)	500 (random) + 500 (parsimony)
Bootstrapping	1,000 replicates	1,000 replicates
Substitution model for ML analyses using RAxML-NG2)	1st codons: GTR+I+G4 2nd codons: GTR+I+G4 3rd codons: GTR+I+G4	rbcL: 1st codons (GTR+I+G4), 2nd codons (TIM2+I+G4), 3rd codons (TPM2uf+I+G4) cox1: 1st codons (SYM+G4), 2nd codons (TPM1uf+G4), 3rd codons (TIM1+I+G4)
Maximum log-likelihood of the tree	-17036.1	-24574
BI analyses using MrBayes 3.2.7a (Ronquist et al. 2012)
MCMC iterations	30,000,000 generations	40,000,000 generations
Burn-in3)	The first 25% of the generations	The first 25% of the generations
Substitution model for BI4)	1st codons: GTR+I+G 2nd codons: GTR+I+G 3rd codons: GTR+I+G	rbcL: 1st codons (GTR+I+G), 2nd codons (GTR+I), 3rd codons (GTR+I+G) cox1: 1st codons (GTR+I+G), 2nd codons (GTR+I+G), 3rd codons (GTR+I+G)
1) As the Ceramiaceae has been resolved as monophyletic (Díaz-Tapia et al. 2019), three taxa belonging to Callithamniaceae were designated as outgroup.
2) Each substitution model was selected by Akaike's information criterion using ModelTest-NG 0.1.6 (Darriba et al. 2019).
3) Convergence of the loglikelihood and parameter values was assessed using Tracer ver.1.7.1 (Rambaut et al. 2018) before discarding the generations as burn-in.
4) Each substitution model was selected by Akaike's information criterion using MrModeltest 2.3 (Nylander 2004).
References
Darriba D., Posada D., Kozlov A.M., Stamatakis A., Morel B. & Flouri T. 2019. ModelTest-NG: a new and scalable tool for the selection of DNA and protein evolutionary models. Molecular Biology and Evolution 37: 291–294. https://doi.org/10.1093/molbev/msz189
Díaz-Tapia, P., Pasella, M.M., Verbruggen, H. and Maggs, C.A. 2019. Morphological evolution and classification of the red algal order Ceramiales using plastid phylogenomics. Molecular Phylogenetics and Evolution 137: 76–85. https://doi.org/10.1016/j.ympev.2019.04.022
Kozlov A.M., Darriba D., Flouri T., Morel B. & Stamatakis A. 2019. RAxML-NG: a fast, scalable and user-friendly tool for maximum likelihood phylogenetic inference. Bioinformatics 35: 4453–4455. https://doi.org/10.1093/bioinformatics/btz305
Nylander J.A.A. 2004. MrModeltest 2.3. Program distributed by the author. Evolutionary Biology Centre, Uppsala University, Uppsala, Sweden.
Rambaut A., Drummond A.J., Xie D., Baele G. & Suchard M.A. 2018. Posterior summarisation in Bayesian phylogenetics using Tracer 1.7. Systematic Biology 67: 901–904. https://doi.org/10.1093/sysbio/syy032
Ronquist, F., Teslenko, M., van der Mark, P., Ayres, D.L., Darling, A., Höhna, S., Larget, B., Liu, L., Suchard, M.A. & Huelsenbeck, J.P. 2012. MrBayes 3.2: Effient Bayesian phylogenetic inference and model choice across a large model space. Systematic Biology 61: 539–542. https://doi.org/10.1093/sysbio/sys029

## Sheet: S19 Table
S19 Table. Summary for the maximum likelihood (ML) and Bayesian inference (BI) phylogenetic analyses for Dasyoideae species on the basis of rbcL and cox1 sequences.
	rbcL	cox1	Combined rbcL and cox1
Number of taxa1)	39	47	34
Number of nucleotides (bp)	1266	576	rbcL: 1206, cox1: 576
ML analyses using RAxML-NG v1.0.1 (Kozlov et al. 2019)
Tree searches	500 (random) + 500 (parsimony)	500 (random) + 500 (parsimony)	500 (random) + 500 (parsimony)
Bootstrapping	1,000 replicates	1,000 replicates	1,000 replicates
Substitution model for ML analyses using RAxML-NG2)	1st codons: GTR+I+G4 2nd codons: GTR+I+G4 3rd codons: TVM+I+G4	1st codons: GTR+G4 2nd codons: TIM3+I 3rd codons: TIM1+I+G4	rbcL: 1st codons (GTR+I+G4), 2nd codons (TIM1+I+G4), 3rd codons (GTR+I+G4) cox1: 1st codons (GTR+G4), 2nd codons (TIM3+I), 3rd codons (GTR+I+G4)
Maximum log-likelihood of the tree	-9008.35	-6114.48	-12246.6
BI analyses using MrBayes 3.2.7a (Ronquist et al. 2012)
MCMC iterations	20,000,000 generations	60,000,000 generations	20,000,000 generations
Burn-in3)	The first 25% of the generations	The first 25% of the generations	The first 25% of the generations
Substitution model for BI4)	1st codons: GTR+I+G 2nd codons: GTR+I+G 3rd codons: GTR+I+G	1st codons: GTR+G 2nd codons: HKY+I 3rd codons: GTR+G	rbcL: 1st codons (GTR+I+G), 2nd codons (GTR+I+G), 3rd codons (GTR+I+G) cox1: 1st codons (GTR+G), 2nd codons (HKY+I), 3rd codons (GTR+I+G)
1) As the Dasyoideae has been resolved as monophyletic (Díaz-Tapia et al. 2019), four taxa belonging to Heterosiphonioideae were designated as outgroup.
2) Each substitution model was selected by Akaike's information criterion using ModelTest-NG 0.1.6 (Darriba et al. 2019).
3) Convergence of the loglikelihood and parameter values was assessed using Tracer ver.1.7.1 (Rambaut et al. 2018) before discarding the generations as burn-in.
4) Each substitution model was selected by Akaike's information criterion using MrModeltest 2.3 (Nylander 2004).
References
Darriba D., Posada D., Kozlov A.M., Stamatakis A., Morel B. & Flouri T. 2019. ModelTest-NG: a new and scalable tool for the selection of DNA and protein evolutionary models. Molecular Biology and Evolution 37: 291–294. https://doi.org/10.1093/molbev/msz189
Díaz-Tapia, P., Pasella, M.M., Verbruggen, H. and Maggs, C.A. 2019. Morphological evolution and classification of the red algal order Ceramiales using plastid phylogenomics. Molecular Phylogenetics and Evolution 137: 76–85. https://doi.org/10.1016/j.ympev.2019.04.022
Kozlov A.M., Darriba D., Flouri T., Morel B. & Stamatakis A. 2019. RAxML-NG: a fast, scalable and user-friendly tool for maximum likelihood phylogenetic inference. Bioinformatics 35: 4453–4455. https://doi.org/10.1093/bioinformatics/btz305
Nylander J.A.A. 2004. MrModeltest 2.3. Program distributed by the author. Evolutionary Biology Centre, Uppsala University, Uppsala, Sweden.
Rambaut A., Drummond A.J., Xie D., Baele G. & Suchard M.A. 2018. Posterior summarisation in Bayesian phylogenetics using Tracer 1.7. Systematic Biology 67: 901–904. https://doi.org/10.1093/sysbio/syy032
Ronquist, F., Teslenko, M., van der Mark, P., Ayres, D.L., Darling, A., Höhna, S., Larget, B., Liu, L., Suchard, M.A. & Huelsenbeck, J.P. 2012. MrBayes 3.2: Effient Bayesian phylogenetic inference and model choice across a large model space. Systematic Biology 61: 539–542. https://doi.org/10.1093/sysbio/sys029

## Sheet: S20 Table
S20 Table. Summary for the maximum likelihood (ML) and Bayesian inference (BI) phylogenetic analyses for Delesseriaceae species on the basis of rbcL and cox1 sequences.
	rbcL	cox1	Combined rbcL and cox1
Number of taxa1)	106 (111)2)	87 (91)2)	87
Number of nucleotides (bp)	1251	600	rbcL: 1176, cox1: 519
ML analyses using RAxML-NG v1.0.1 (Kozlov et al. 2019)
Tree searches	500 (random) + 500 (parsimony)	500 (random) + 500 (parsimony)	500 (random) + 500 (parsimony)
Bootstrapping	1,000 replicates	1,000 replicates	1,000 replicates
Substitution model for ML analyses using RAxML-NG3)	1st codons: GTR+I+G4 2nd codons: GTR+I+G4 3rd codons: GTR+I+G4	1st codons: TVM+I+G4 2nd codons: TVM+I+G4 3rd codons: TIM1+I+G4	rbcL: 1st codons (GTR+I+G4), 2nd codons (SYM+I+G4), 3rd codons (TPM2uf+I+G4) cox1: 1st codons (TPM1uf+I+G4), 2nd codons (TIM3+I+G4), 3rd codons (TIM1+I+G4)
Maximum log-likelihood of the tree	-27630.4	-14776.8	-34178
BI analyses using MrBayes 3.2.7a (Ronquist et al. 2012)
MCMC iterations	70,000,000 generations	50,000,000 generations	30,000,000 generations
Burn-in4)	The first 25% of the generations	The first 25% of the generations	The first 25% of the generations
Substitution model for BI5)	1st codons: GTR+I+G 2nd codons: GTR+I+G 3rd codons: GTR+I+G	1st codons: GTR+I+G 2nd codons: GTR+I+G 3rd codons: GTR+G	rbcL: 1st codons (GTR+I+G), 2nd codons (GTR+I+G), 3rd codons (GTR+I+G) cox1: 1st codons (GTR+I+G), 2nd codons (GTR+I+G), 3rd codons (GTR+I+G)
1) As the Delesseriaceae has been resolved as monophyletic (Díaz-Tapia et al. 2019), six taxa belonging to Rhodomelaceae were designated as outgroup.
2) The numbers within parentheses indicate original number of taxa including the samples with identical nucleotide sequences.
3) Each substitution model was selected by Akaike's information criterion using ModelTest-NG 0.1.6 (Darriba et al. 2019).
4) Convergence of the loglikelihood and parameter values was assessed using Tracer ver.1.7.1 (Rambaut et al. 2018) before discarding the generations as burn-in.
5) Each substitution model was selected by Akaike's information criterion using MrModeltest 2.3 (Nylander 2004).
References
Darriba D., Posada D., Kozlov A.M., Stamatakis A., Morel B. & Flouri T. 2019. ModelTest-NG: a new and scalable tool for the selection of DNA and protein evolutionary models. Molecular Biology and Evolution 37: 291–294. https://doi.org/10.1093/molbev/msz189
Díaz-Tapia, P., Pasella, M.M., Verbruggen, H. and Maggs, C.A. 2019. Morphological evolution and classification of the red algal order Ceramiales using plastid phylogenomics. Molecular Phylogenetics and Evolution 137: 76–85. https://doi.org/10.1016/j.ympev.2019.04.022
Kozlov A.M., Darriba D., Flouri T., Morel B. & Stamatakis A. 2019. RAxML-NG: a fast, scalable and user-friendly tool for maximum likelihood phylogenetic inference. Bioinformatics 35: 4453–4455. https://doi.org/10.1093/bioinformatics/btz305
Nylander J.A.A. 2004. MrModeltest 2.3. Program distributed by the author. Evolutionary Biology Centre, Uppsala University, Uppsala, Sweden.
Rambaut A., Drummond A.J., Xie D., Baele G. & Suchard M.A. 2018. Posterior summarisation in Bayesian phylogenetics using Tracer 1.7. Systematic Biology 67: 901–904. https://doi.org/10.1093/sysbio/syy032
Ronquist, F., Teslenko, M., van der Mark, P., Ayres, D.L., Darling, A., Höhna, S., Larget, B., Liu, L., Suchard, M.A. & Huelsenbeck, J.P. 2012. MrBayes 3.2: Effient Bayesian phylogenetic inference and model choice across a large model space. Systematic Biology 61: 539–542. https://doi.org/10.1093/sysbio/sys029

## Sheet: S21 Table
S21 Table. Summary for the maximum likelihood (ML) and Bayesian inference (BI) phylogenetic analyses for Nitophylloideae species on the basis of rbcL and cox1sequences.
	rbcL	cox1
Number of taxa1)	41	24
Number of nucleotides (bp)	1221	519
ML analyses using RAxML-NG v1.0.1 (Kozlov et al. 2019)
Tree searches	500 (random) + 500 (parsimony)	500 (random) + 500 (parsimony)
Bootstrapping	1,000 replicates	1,000 replicates
Substitution model for ML analyses using RAxML-NG2)	1st codons: GTR+I+G4 2nd codons: TrN+I 3rd codons: TVM+I+G4	1st codons: GTR+I+G4 2nd codons: TVM+I 3rd codons: TIM1+I+G4
Maximum log-likelihood of the tree	-9171.85	-4140.44
BI analyses using MrBayes 3.2.7a (Ronquist et al. 2012)
MCMC iterations	20,000,000 generations	20,000,000 generations
Burn-in3)	The first 25% of the generations	The first 25% of the generations
Substitution model for BI4)	1st codons: GTR+I+G 2nd codons: GTR+I+G 3rd codons: GTR+I+G	1st codons: GTR+I+G 2nd codons: GTR+I 3rd codons: GTR+I+G
1) As the Martensia has been resolved as monophyletic (Kang & Kim 2016), six taxa belonging to Nitophylleae were designated as outgroup.
2) Each substitution model was selected by Akaike's information criterion using ModelTest-NG 0.1.6 (Darriba et al. 2019).
3) Convergence of the loglikelihood and parameter values was assessed using Tracer ver.1.7.1 (Rambaut et al. 2018) before discarding the generations as burn-in.
4) Each substitution model was selected by Akaike's information criterion using MrModeltest 2.3 (Nylander 2004).
References
Darriba D., Posada D., Kozlov A.M., Stamatakis A., Morel B. & Flouri T. 2019. ModelTest-NG: a new and scalable tool for the selection of DNA and protein evolutionary models. Molecular Biology and Evolution 37: 291–294. https://doi.org/10.1093/molbev/msz189
Kang, J.C. & Kim, M.S. 2016. Transfer of Papenfussia japonica (Delesseriaceae, Rhodophyta) from Korea to the genus Augophyllum. Botanica Marina 59: 405–415. https://doi.org/10.1515/bot-2016-0033
Kozlov A.M., Darriba D., Flouri T., Morel B. & Stamatakis A. 2019. RAxML-NG: a fast, scalable and user-friendly tool for maximum likelihood phylogenetic inference. Bioinformatics 35: 4453–4455. https://doi.org/10.1093/bioinformatics/btz305
Nylander J.A.A. 2004. MrModeltest 2.3. Program distributed by the author. Evolutionary Biology Centre, Uppsala University, Uppsala, Sweden.
Rambaut A., Drummond A.J., Xie D., Baele G. & Suchard M.A. 2018. Posterior summarisation in Bayesian phylogenetics using Tracer 1.7. Systematic Biology 67: 901–904. https://doi.org/10.1093/sysbio/syy032
Ronquist, F., Teslenko, M., van der Mark, P., Ayres, D.L., Darling, A., Höhna, S., Larget, B., Liu, L., Suchard, M.A. & Huelsenbeck, J.P. 2012. MrBayes 3.2: Effient Bayesian phylogenetic inference and model choice across a large model space. Systematic Biology 61: 539–542. https://doi.org/10.1093/sysbio/sys029

## Sheet: S22 Table
S22 Table. Summary for the maximum likelihood (ML) and Bayesian inference (BI) phylogenetic analyses for Phycodryoideae species on the basis of rbcL and cox1 sequences.
	rbcL	cox1
Number of taxa1)	65 (68)2)	38 (40)2)
Number of nucleotides (bp)	1152	546
ML analyses using RAxML-NG v1.0.1 (Kozlov et al. 2019)
Tree searches	500 (random) + 500 (parsimony)	500 (random) + 500 (parsimony)
Bootstrapping	1,000 replicates	1,000 replicates
Substitution model for ML analyses using RAxML-NG3)	1st codons: GTR+I+G4 2nd codons: GTR+I+G4 3rd codons: GTR+I+G4	1st codons: TVM+I+G4 2nd codons: TPM3uf+I 3rd codons: TIM1+I+G4
Maximum log-likelihood of the tree	-13170.6	-5187.16
BI analyses using MrBayes 3.2.7a (Ronquist et al. 2012)
MCMC iterations	20,000,000 generations	20,000,000 generations
Burn-in4)	The first 25% of the generations	The first 25% of the generations
Substitution model for BI5)	1st codons: GTR+I+G 2nd codons: GTR+I+G 3rd codons: GTR+I+G	1st codons: GTR+I+G 2nd codons: HKY+I 3rd codons: GTR+I+G
1) As the Phycodryoideae has been resolved as monophyletic (Díaz-Tapia et al. 2019), three taxa belonging to Nitophylloideae were designated as outgroup.
2) The numbers within parentheses indicate original number of taxa including the samples with identical nucleotide sequences.
3) Each substitution model was selected by Akaike's information criterion using ModelTest-NG 0.1.6 (Darriba et al. 2019).
4) Convergence of the loglikelihood and parameter values was assessed using Tracer ver.1.7.1 (Rambaut et al. 2018) before discarding the generations as burn-in.
5) Each substitution model was selected by Akaike's information criterion using MrModeltest 2.3 (Nylander 2004).
References
Darriba D., Posada D., Kozlov A.M., Stamatakis A., Morel B. & Flouri T. 2019. ModelTest-NG: a new and scalable tool for the selection of DNA and protein evolutionary models. Molecular Biology and Evolution 37: 291–294. https://doi.org/10.1093/molbev/msz189
Díaz-Tapia, P., Pasella, M.M., Verbruggen, H. and Maggs, C.A. 2019. Morphological evolution and classification of the red algal order Ceramiales using plastid phylogenomics. Molecular Phylogenetics and Evolution 137: 76–85. https://doi.org/10.1016/j.ympev.2019.04.022
Kozlov A.M., Darriba D., Flouri T., Morel B. & Stamatakis A. 2019. RAxML-NG: a fast, scalable and user-friendly tool for maximum likelihood phylogenetic inference. Bioinformatics 35: 4453–4455. https://doi.org/10.1093/bioinformatics/btz305
Nylander J.A.A. 2004. MrModeltest 2.3. Program distributed by the author. Evolutionary Biology Centre, Uppsala University, Uppsala, Sweden.
Rambaut A., Drummond A.J., Xie D., Baele G. & Suchard M.A. 2018. Posterior summarisation in Bayesian phylogenetics using Tracer 1.7. Systematic Biology 67: 901–904. https://doi.org/10.1093/sysbio/syy032
Ronquist, F., Teslenko, M., van der Mark, P., Ayres, D.L., Darling, A., Höhna, S., Larget, B., Liu, L., Suchard, M.A. & Huelsenbeck, J.P. 2012. MrBayes 3.2: Effient Bayesian phylogenetic inference and model choice across a large model space. Systematic Biology 61: 539–542. https://doi.org/10.1093/sysbio/sys029

## Sheet: S23 Table
S23 Table. Summary for the maximum likelihood (ML) and Bayesian inference (BI) phylogenetic analyses for Amansieae species on the basis of rbcL and cox1 sequences.
	rbcL	cox1
Number of taxa1)	28	27
Number of nucleotides (bp)	1233	534
ML analyses using RAxML-NG v1.0.1 (Kozlov et al. 2019)
Tree searches	500 (random) + 500 (parsimony)	500 (random) + 500 (parsimony)
Bootstrapping	1,000 replicates	1,000 replicates
Substitution model for ML analyses using RAxML-NG2)	1st codons: GTR+I+G4 2nd codons: TPM1uf+I 3rd codons: TVM+I+G4	1st codons: GTR+I+G4 2nd codons: F81 3rd codons: TVM+I+G4
Maximum log-likelihood of the tree	-7677.18	-4188.64
BI analyses using MrBayes 3.2.7a (Ronquist et al. 2012)
MCMC iterations	20,000,000 generations	20,000,000 generations
Burn-in3)	The first 25% of the generations	The first 25% of the generations
Substitution model for BI4)	1st codons: GTR+I+G 2nd codons: GTR+I 3rd codons: GTR+I+G	1st codons: GTR+I+G 2nd codons: F81 3rd codons: GTR+I+G
1) As the Amansieae has been resolved as monophyletic (Díaz-Tapia et al. 2017), three to four taxa belonging to Lophothalieae were designated as outgroup.
2) Each substitution model was selected by Akaike's information criterion using ModelTest-NG 0.1.6 (Darriba et al. 2019).
3) Convergence of the loglikelihood and parameter values was assessed using Tracer ver.1.7.1 (Rambaut et al. 2018) before discarding the generations as burn-in.
4) Each substitution model was selected by Akaike's information criterion using MrModeltest 2.3 (Nylander 2004).
References
Darriba D., Posada D., Kozlov A.M., Stamatakis A., Morel B. & Flouri T. 2019. ModelTest-NG: a new and scalable tool for the selection of DNA and protein evolutionary models. Molecular Biology and Evolution 37: 291–294. https://doi.org/10.1093/molbev/msz189
Díaz-Tapia, P., Maggs, C.A., West, J.A. & Verbruggen, H. 2017. Analysis of chloroplast genomes and a supermatrix inform reclassification of the Rhodomelaceae (Rhodophyta). Journal of Phycology 53: 920–937. https://doi.org/10.1111/jpy.12553
Kozlov A.M., Darriba D., Flouri T., Morel B. & Stamatakis A. 2019. RAxML-NG: a fast, scalable and user-friendly tool for maximum likelihood phylogenetic inference. Bioinformatics 35: 4453–4455. https://doi.org/10.1093/bioinformatics/btz305
Nylander J.A.A. 2004. MrModeltest 2.3. Program distributed by the author. Evolutionary Biology Centre, Uppsala University, Uppsala, Sweden.
Rambaut A., Drummond A.J., Xie D., Baele G. & Suchard M.A. 2018. Posterior summarisation in Bayesian phylogenetics using Tracer 1.7. Systematic Biology 67: 901–904. https://doi.org/10.1093/sysbio/syy032
Ronquist, F., Teslenko, M., van der Mark, P., Ayres, D.L., Darling, A., Höhna, S., Larget, B., Liu, L., Suchard, M.A. & Huelsenbeck, J.P. 2012. MrBayes 3.2: Effient Bayesian phylogenetic inference and model choice across a large model space. Systematic Biology 61: 539–542. https://doi.org/10.1093/sysbio/sys029

[truncated: 24 more sheets: S24 Table, S25 Table, S26 Table, S27 Table, S28 Table, S29 Table, S30 Table, S31 Table, S32 Table, S33 Table, S34 Table, S35 Table, S36 Table, S37 Table, S38 Table, S39 Table, S40 Table, S41 Table, S42 Table, S43 Table …]
