# Supplementary material for: DNA-based floristic survey of red algae (Rhodophyta) growing in the mesophotic coral ecosystems (MCEs) offshore of Tanegashima Island, northern Ryukyu Archipelago, Japan
Source: PLoS One. 2025 Mar 10;20(3):e0316067. doi: 10.1371/journal.pone.0316067 (PMC11893125; doi:10.1371/journal.pone.0316067)
Supplement: S5 File — Maximum likelihood phylogeny of red algae collected from offshore Tanegashima Island. (ZIP) [file pone.0316067.s005.zip]

Archive with 35 entries (34 files):
- S5_File/
- S5_File/S23_Fig.pdf
- S5_File/S24_Fig.pdf
- S5_File/S25_Fig.pdf
- S5_File/S26_Fig.pdf
- S5_File/S27_Fig.pdf
- S5_File/S28_Fig.pdf
- S5_File/S29_Fig.pdf
- S5_File/S30_Fig.pdf
- S5_File/S31_Fig.pdf
- S5_File/S32_Fig.pdf
- S5_File/S33_Fig.pdf
- S5_File/S34_Fig.pdf
- S5_File/S35_Fig.pdf
- S5_File/S36_Fig.pdf
- S5_File/S37_Fig.pdf
- S5_File/S38_Fig.pdf
- S5_File/S39_Fig.pdf
- S5_File/S40_Fig.pdf
- S5_File/S41_Fig.pdf
- S5_File/S42_Fig.pdf
- S5_File/S43_Fig.pdf
- S5_File/S44_Fig.pdf
- S5_File/S45_Fig.pdf
- S5_File/S46_Fig.pdf
- S5_File/S47_Fig.pdf
- S5_File/S48_Fig.pdf
- S5_File/S49_Fig.pdf
- S5_File/S50_Fig.pdf
- S5_File/S51_Fig.pdf
- S5_File/S52_Fig.pdf
- S5_File/S53_Fig.pdf
- S5_File/S54_Fig.pdf
- S5_File/S55_Fig.pdf
- S5_File/S56_Fig.pdf
